# Supplementary material for: Do Cupins Have a Function Beyond Being Seed Storage Proteins?
Source: Front Plant Sci. 2016 Jan 13;6:1215. doi: 10.3389/fpls.2015.01215 (PMC4711306; doi:10.3389/fpls.2015.01215)
Supplement: Supplementary Table 1 — The statistical analysis of differentially abundant 2-DE spots from developing flax seeds 2 weeks after flowering (WAF) (1A), 4 WAF (1B), 6 WAF (1C), and at seed maturity (1D). The table show relative volumes (%V) of biological triplicate analysis, means, standard deviation (SD), and p-values. Also displayed is a summary list of the eight 2-DE spots (1E), that were differentially abundant (p ≤ 0.001) in at least one developmental stage. The 2-DE spot group ID in non-radioactive and radio-contaminated datasets, developmental stage where the spot was found differentially abundant, and the corresponding p-value determined using the ANOVA and Bonferroni correction are shown in 1E. [file Table1.xls]

## Sheet: 2WAF
Supplementary table 1A. The statistical analysis of differentially abundant 2-DE spots in developing flax seeds of 2WAF. The table show relative volumes (%V) of biological triplicate analysis, average, and standard deviation (STDEV).
Non-radioactive field						Radio-contaminated field
Flax	2 WAF					Flax	2 WAF
Group ID	1	2	3	Average	STDEV	Group ID	1	2	3	Average	STDEV
80						53	0.122244		0.0826335	0.0682925	0.0623711
87	0.0252064	0.223456		0.0828875	0.122387	57		0.405236	0.0331469	0.146128	0.225005
92	0.115888	0.382353		0.16608	0.196056	59	0.0682001		0.0423024	0.0368342	0.0344273
115	0.263634		0.491052	0.251562	0.245749	70	0.0989851		0.0506944	0.0498932	0.0494974
157						105	0.0854103		0.400142	0.161851	0.210739
162	0.16349	0.341709		0.1684	0.170907	103	0.197881	0.0231689	0.114415	0.111822	0.0873851
182	0.246618	0.455214		0.233944	0.227871	113
185	0.214545	0.0190654	0.381159	0.204923	0.181238	131	0.0931874		0.0980066	0.0637313	0.0552455
188	0.52128		0.151808	0.224363	0.268107	119		0.107229	0.0317588	0.0463292	0.0550794
192	0.278627	0.170794	0.567398	0.33894	0.205066	129	0.103244	0.120175		0.0744731	0.0650488
193						132
196	0.138887	0.151979	0.216886	0.16925	0.0417694	128	0.209594	0.103887		0.104494	0.104798
197	0.300449	0.997781	0.976094	0.758108	0.396492	118	0.566149		0.26024	0.275463	0.283381
198	0.212785	0.19088	0.222084	0.208583	0.0160206	125		0.0419427	0.132661	0.0582014	0.0678087
200	0.131081	0.107094	0.246028	0.161401	0.0742642	120	0.160655		0.0968409	0.0858321	0.0808915
203	0.118995	0.184534	0.270708	0.191412	0.0760899	133	0.0279935		0.0497346	0.0259094	0.0249327
204		0.24104	0.229136	0.156725	0.135859	124	0.350702		0.0739764	0.141559	0.184861
208	0.518545	0.514948	0.519531	0.517675	0.00241243	126		0.0336372	0.140855	0.0581641	0.073561
216	0.294628	0.286368	0.24455	0.275182	0.0268475	134		0.075126	0.104767	0.0599643	0.054004
219		0.463656	0.264966	0.242874	0.232616	138		0.192027	0.137361	0.109796	0.0989366
220		0.502317	0.136351	0.212889	0.259758	144	0.665679	0.91182	0.217444	0.598315	0.352055
225	0.0516265	0.336429		0.129352	0.181183	148	0.0708591		0.16062	0.0771596	0.080495
226		0.776006	0.517008	0.431005	0.395087	159	0.384173	0.289014	0.476956	0.383381	0.0939735
227		0.928428	0.472916	0.467115	0.464241	157	0.809503		0.885172	0.564892	0.490671
228	0.160319	0.31969	0.111413	0.19714	0.108911	152	0.089585	0.110849		0.0668115	0.0588292
229	0.161548	0.0414383	0.272786	0.158591	0.115702	147	0	0	0	0	0
237		0.243812	0.167395	0.137069	0.124703	158	0.758917	0.728342	1.04129	0.842849	0.172532
267		0.0447084	0.20679	0.0838327	0.108805	174	0.0564267	0.0410331	0.0930501	0.0635033	0.0267208
268	0.121695	0.112127	0.191925	0.141916	0.0435726	177
271	0.193685	0.293725	0.259695	0.249035	0.050865	176	0.205327	0.156192	0.0683049	0.143274	0.0694183
272						179
274						171	0.10439	0.104731		0.0697067	0.060368
276	0.714419	0.67435	0.490251	0.62634	0.119547	188	0.522404		0.266941	0.263115	0.261223
277	0.219797	0.1453	0.192508	0.185868	0.0376897	173	0.131093		0.110921	0.0806713	0.0705877
278						182
293	0.0707647		0.113811	0.0615251	0.0574651	190	0.120536		0.093457	0.071331	0.0632408
294	0.241548	0.425401	0.159193	0.275381	0.13629	195
306	0.112793	0.512864	0.463389	0.363015	0.218106	203	0.135034		0.168435	0.101156	0.0891817
308		0.288549	0.0440754	0.110875	0.15544	200	0.0970073		0.0710064	0.0560046	0.0502135
309		0.148708	0.161269	0.103326	0.0897028	197	0.0857377	0.111763		0.0658336	0.0584797
311	0.112538	0.174923	0.116218	0.13456	0.0350039	196	0.193341	0.167642	0.112843	0.157942	0.0411165
312	0.147308	0.285534	0.175505	0.202782	0.0730391	208	0.178819	0.137097	0.116144	0.14402	0.031906
319		0.167477	0.112601	0.0933594	0.0853805	212		0.239848	0.0870365	0.108961	0.121418
322						215		0.268203	0.104597	0.124267	0.135179
327	0.59341	0.613956	0.210767	0.472711	0.227082	226	0.410022	0.697802	0.119821	0.409215	0.288992
328	0.514002	1.00799	0.591971	0.704655	0.265575	228	0.647944	0.683213	0.201697	0.510951	0.268402
329						221	0.630611	0.33874	0.127167	0.365506	0.252787
330						219	0.0453706	0.0511107	0.045182	0.0472211	0.00336984
332		1.06261	0.935991	0.666201	0.580411	229	0.606226	0.497486	0.318247	0.473986	0.145421
336	0.385912	0.865286		0.417066	0.433484	234	0.71236	0.517143		0.409834	0.368104
340						230	0.0873184	0.526614	0.10595	0.239961	0.248424
341	0.291643	0.242483	0.406162	0.313429	0.0839863	231	0.113648	0.480614		0.198087	0.251187
343	0.167826		0.235588	0.134471	0.121284	224	0.364252	0.0424585	0.158536	0.188415	0.162964
344	0.281146		0.392728	0.224625	0.202373	232	0.215679	0.237409	0.083006	0.178698	0.0835807
345	0.229863	0.256948	0.236693	0.241168	0.014086	233	0.385228	0.288949	0.122549	0.265576	0.13289
350		0.086634	0.256673	0.114436	0.130576	240		0.108368	0.259448	0.122605	0.130309
351	0.0851843	0.119632	0.168638	0.124485	0.041938	238	0.120661	0.15953		0.093397	0.0831863
353		0.216601	0.0931215	0.103241	0.108655	243	0.13522	0.0712762		0.0688321	0.0676431
356		0.0761947	0.113795	0.0633299	0.0579781	239	0.0751399	0.0640734	0.340302	0.159838	0.156384
360		0.186423	0.0416407	0.0760212	0.0978514	241	0.15792	0.159604		0.105841	0.091665
365	1.61737	3.50963	1.43722	2.18807	1.14804	246	2.15239	2.09147	3.19107	2.47831	0.618018
366	8.72199	2.50133	6.01243	5.74525	3.11892	251	9.9639	0.704598	1.04644	3.90498	5.24996
367	2.4458	0.26231	0.968678	1.22559	1.11418	281	2.81138	0.354124	1.86839	1.67796	1.23965
370	0.25508	0.323286		0.192789	0.170407	249	0.113249	0.151642	0.931317	0.398736	0.461628
371	4.97591	1.77641	3.69983	3.48405	1.61063	253	5.92674	3.21083	5.75296	4.96351	1.52035
377						263
384		0.168943	0.20497	0.124638	0.109432	256	0.520629	0.887486	0.839625	0.749247	0.19943
386						265	0.267745	0.381106	0.215033	0.287962	0.0848621
387						261	0.353738		0.245102	0.199614	0.181203
390	0.826558	1.50436	1.40081	1.24391	0.365125	269	0.75618	0.568159	0.301528	0.541956	0.228456
393	4.9257	4.70831	6.30418	5.31273	0.865473	271	5.15641	6.23185	4.23071	5.20632	1.0015
394		0.756482	0.523085	0.426522	0.387375	275		0.336331	0.417936	0.251422	0.221528
397	0.306435	0.929592	1.81307	1.01636	0.757055	255	1.74725	3.60653	1.81598	2.38992	1.05418
399	0.858407	0.84487	0.823148	0.842142	0.017787	267
400		0.627531	0.68485	0.43746	0.379934	272	0.757333	0.514568	0.915763	0.729221	0.202069
402	14.772	10.343	11.6584	12.2578	2.27456	252	5.19736	3.8078	2.33974	3.78164	1.42899
405	10.1698	15.0419	12.6496	12.6204	2.43619	248	13.5767	16.2684	12.3321	14.0591	2.01198
410	0.143845	0.4072	0.194514	0.24852	0.139737	288	0.229674		0.288662	0.172779	0.15251
414	0.19477		0.24691	0.147227	0.13014	289
415	0.185811	0.278488	0.312382	0.258894	0.0655212	291	0.150295	0.142837	0.0710582	0.121397	0.0437538
416	0.159982	0.310436	0.156962	0.209127	0.0877495	293
420	0.169335	0.193442	0.238339	0.200372	0.0350201	295	0.105759		0.102558	0.0694389	0.0601571
421						297	0.220507	0.23448	0.14356	0.199515	0.0489602
424	0.230845	0.14601		0.125618	0.116766	306
432						311	0.169828	0.126666		0.0988315	0.0882694
433						317		0.0372812	0.247005	0.0947621	0.133157
435	0.281001	0.414789	0.350027	0.348605	0.0669053	315
441	0.533203		0.146235	0.226479	0.27551	318
448	0.864736	2.21666	1.68406	1.58849	0.681011	325	2.11491	3.19483	8.52563	4.61179	3.43223
452	0.158341		0.28726	0.148534	0.143881	326	0.264573	0.388106	1.93327	0.861983	0.929816
453	0.312014	0.26722	0.420995	0.33341	0.0790885	329	0.294316	0.304339	0.370117	0.322924	0.0411764
454						327
456						331		0.340146	1.37736	0.572503	0.717478
457		1.08298	0.669044	0.584008	0.546476	332	0.438584	0.145216	0.434622	0.339474	0.168244
458		0.917509	0.673234	0.530248	0.475173	334	0.394729	0.47836	0.426338	0.433143	0.0422288
459	0.431648		0.638147	0.356598	0.325626	330	0.786128	0.8313	2.01632	1.21125	0.697577
461	2.82527	2.07433	3.72325	2.87428	0.825549	336	2.94094	1.87279	0.893121	1.90228	1.02423
462	1.12131	3.40777	1.18223	1.90377	1.30286	333	2.35534	9.15516	3.31342	4.94131	3.68061
465						335	0.189998	0.162206	0.233871	0.195358	0.0361319
466		0.56079	0.139489	0.233426	0.291958	340	0.426724	0.316509	0.90625	0.549828	0.313551
468	0.915391	1.68301	2.49857	1.69899	0.791712	338	0.957198	2.74229	4.13717	2.61222	1.59397
469						337	0.251335	0.168141	1.47175	0.630407	0.729807
473	0.765083	0.690129	1.10776	0.854325	0.222661	339		0.530838	0.44519	0.325343	0.284991
475						342
476		0.264516	0.0899372	0.118151	0.134496	343	0.0788247		0.732125	0.270317	0.401875
478	4.9325	2.54953	2.3682	3.28341	1.43103	346	3.94042	4.88938	3.0337	3.9545	0.927921
479	10.907	8.96645	4.76248	8.21196	3.14096	347	6.14494	7.19261	7.27935	6.8723	0.631401
483						345	0.557854	0.176972	0.249431	0.328086	0.202257
487	4.03481	1.21293	1.25849	2.16874	1.61622	360	1.36263	1.08967	0.303301	0.918537	0.550012
488		0.55344	0.597174	0.383538	0.332873	349		0.44845	0.669644	0.372698	0.341189
489		0.377724	0.293535	0.223753	0.198295	351	0.498285	0.494158	0.803602	0.598682	0.177478
490						350	0.547131	0.153269	0.16127	0.287223	0.225122
491	0.513705	0.339633		0.284446	0.261261	353		0.145957	0.544656	0.230204	0.281932
493	0.580002	0.0150092		0.198337	0.330616	356	1.13164	0.220398	0.827301	0.726447	0.463918
495						359	0.290176	1.09598	0.474083	0.620079	0.422274
498		0.334775	0.665453	0.333409	0.332728	361	1.20546		1.23755	0.814335	0.705417
501	1.33363	3.00017	1.14562	1.82648	1.02079	365	1.25129	2.36606	1.79492	1.80409	0.557441
502						366	0.32476	0.260602	0.312392	0.299251	0.0340378
503						368	0.55011	0.497555	0.454568	0.500744	0.0478504
504		0.316237	0.43436	0.250199	0.224584	364	0.477821	0.362348	0.178647	0.339605	0.150878
505	0.582878		0.595455	0.392778	0.340214	375	0.772614	0.0116332	0.868457	0.550901	0.469472
507		1.25871	0.511686	0.590131	0.633009	372	0.369516	0.202255	0.397293	0.323021	0.105505
509						373		0.21213	0.322163	0.178098	0.163756
510	0.377883		0.286872	0.221585	0.19722	376	0.552138	0.977745	1.31363	0.947839	0.381628
516	0.506877	0.262827	0.603461	0.457722	0.175556	386
517	0.536201		0.265136	0.267112	0.268106	385
518		0.389509	0.444239	0.277916	0.242233	388
521		0.0885395	0.456883	0.181808	0.242301	390
522	0.935806	0.814903		0.58357	0.508989	392
571	7.18942	5.41898	9.54107	7.38315	2.06786	258	6.95181	9.62311	6.45531	7.67675	1.70378

## Sheet: 4WAF
Supplementary table 1B. The statistical analysis of differentially abundant 2-DE spots in developing flax seeds of 4WAF. The table show relative volumes (%V) of biological triplicate analysis, average, and standard deviation (STDEV).
Non-radioactive field						Radio-contaminated field
Flax	4 WAF					Flax	4 WAF
Group ID	1	2	3	Average	STDEV	Group ID	1	2	3	Average	STDEV
80	0.302243	0.120355	0.135608	0.186069	0.100899	53	0.283272	0.0139539	0.0727458	0.123324	0.141604
87	0.0385501	0.0241746		0.0209082	0.0194815	57	0.149073	0.077308	0.0634466	0.0966092	0.0459606
92	0.0749068	0.0469225	0.0336277	0.051819	0.0210707	59	0.0683675	0.0679448		0.0454374	0.0393505
115	0.0938762	0.0622536		0.0520433	0.0477637	70	0.0367629	0.0367261	0.0473137	0.0402676	0.00610214
157	0.244578	0.342916	0.143429	0.243641	0.0997471	105	0.325855	0.221256	0.51434	0.353817	0.148529
162	0.101956	0.088326	0.0741462	0.0881428	0.0139059	103	0.0440455	0.0197736		0.021273	0.022061
182	0.0931999	0.129264	0.0511997	0.0912213	0.0390699	113	0.081583	0.110208	0.183128	0.124973	0.052358
185	0.0772792	0.153551	0.0198758	0.0835687	0.0670592	131	0.0897731	0.140533	0.215218	0.148508	0.0631014
188	0.135292	0.0488105	0.139623	0.107908	0.0512261	119	0.340793	0.264982		0.201925	0.178933
192	0.259789	0.290427	0.0701383	0.206785	0.119327	129	0.111291	0.123968		0.0784196	0.0682085
193	0.128546	0.0999382		0.0761615	0.0674911	132	0.151811	0.0508182		0.0675431	0.0772752
196	0.211538	0.135895	0.0309745	0.126136	0.0906767	128	0.0405435	0.120367	0.195672	0.118861	0.077575
197	0.157126	0.207587	0.148416	0.171043	0.031946	118	0.273348	0.122265	0.277737	0.22445	0.0885221
198	0.122434		0.0959377	0.0727904	0.0644154	125	0.142843	0.0729447	0.10285	0.106212	0.0350701
200	0.0671183	0.0628851	0.0449897	0.058331	0.0117462	120
203	0.112227	0.0452862	0.0658724	0.0744618	0.034287	133		0.0544738	0.0464056	0.0336265	0.0293995
204	0.122547	0.127247	0.0670741	0.105623	0.0334666	124	0.0895744	0.110271	0.127278	0.109041	0.018882
208	0.221973	0.159361	0.144154	0.175163	0.0412456	126	0.138812	0.0889437		0.0759185	0.0703166
216	0.133199	0.103938		0.0790458	0.0700016	134	0.19906	0.167474	0.0973993	0.154644	0.0520305
219	0.0909235		0.0783171	0.0564135	0.0492605	138
220	0.475055	0.43334	0.0834141	0.330603	0.215085	144	0.53533	0.540298	0.559385	0.545004	0.0126992
225	0.145452	0.164627	0.0962263	0.135435	0.0352833	148	0.155249	0.110874	0.160229	0.142117	0.0271719
226	0.452513	0.352094	0.320105	0.374904	0.0690883	159	0.371413	0.365424	0.566356	0.434398	0.114318
227	0.568476	0.583748	0.544849	0.565691	0.0195985	157	0.83138	0.727039	0.840771	0.79973	0.0631275
228	0.0711801	0.102526		0.0579019	0.0525367	152	0.0605489	0.0882571	0.213835	0.12088	0.0816844
229						147	0.169434	0.146803	0.0386204	0.118286	0.069914
237	0.376749	0.329728	0.265289	0.323922	0.0559562	158	0.630326	0.571529	0.58734	0.596398	0.0304269
267						174	0.0886435	0.131844	0.109365	0.109951	0.021606
268	0.0774112	0.0736451		0.0503521	0.0436468	177	0.0825409	0.0682587	0.0967867	0.0825287	0.014264
271	0.152612	0.0958634	0.0786461	0.109041	0.0387036	176	0.0984421	0.0478523	0.109118	0.0851375	0.0327281
272	0.132448	0.128691	0.06979	0.11031	0.0351414	179	0.150719	0.138688	0.169335	0.152914	0.015441
274	0.0796577	0.0703516		0.0500031	0.0435532	171	0.0681435		0.0357831	0.0346422	0.0340861
276	0.233252	0.245171	0.181164	0.219862	0.0340396	188	0.316367	0.174634	0.292449	0.26115	0.0758733
277	0.0801358	0.0530283	0.0630053	0.0653898	0.0137102	173	0.0960046	0.109688	0.118875	0.108189	0.0115085
278	0.0259894	0.0707242	0.0201247	0.0389461	0.0276764	182	0.0408452	0.0350288	0.0501507	0.0420082	0.00762778
293	0.0685869	0.0575084		0.0420318	0.0368196	190	0.054525		0.163997	0.0728407	0.0835186
294	0.0936785	0.110344	0.0720631	0.0920286	0.0191938	195	0.196746	0.217961	0.221322	0.21201	0.0133247
306	0.0439696	0.123005	0.0602234	0.0757328	0.041738	203	0.133664	0.108341	0.200267	0.147424	0.0474824
308	0.0730283	0.0252892	0.0443918	0.0475697	0.0240277	200	0.0731075	0.0250593	0.109323	0.0691634	0.0422702
309	0.108352	0.0683885	0.0793681	0.0853694	0.0206465	197	0.046135	0.0227708	0.0592535	0.0427197	0.0184796
311	0.0717829	0.0510677	0.0438692	0.0555733	0.014492	196	0.0797392	0.147092	0.0375724	0.0881345	0.0552404
312	0.165368	0.173421	0.0958926	0.144894	0.0426268	208	0.179331	0.14691	0.150478	0.158906	0.017778
319	0.134433	0.137822	0.0846967	0.118984	0.029742	212	0.253276	0.219464		0.15758	0.137512
322	0.0664544	0.0291753		0.0318766	0.0333094	215	0.10761	0.120878		0.0761629	0.0662917
327	0.150064	0.156047		0.102037	0.0884173	226	0.160704	0.171343	0.28504	0.205696	0.06892
328	0.256	0.325109	0.280057	0.287055	0.0350819	228	0.114563	0.164719	0.403372	0.227551	0.154317
329	0.20665	0.253665		0.153438	0.134945	221	0.177519	0.171497	0.17981	0.176276	0.00429399
330	0.0391452	0.0250049		0.0213834	0.0198223	219	0.054448	0.0181895	0.0732061	0.0486145	0.0279683
332	0.298627	0.248819		0.182482	0.159984	229	0.334443	0.330296		0.22158	0.191905
336	0.249611	0.210381		0.153331	0.134229	234	0.296702	0.191265	0.200116	0.229361	0.0584872
340	0.113623	0.195109	0.120676	0.143136	0.0451478	230	0.206645	0.152686	0.157801	0.172377	0.0297867
341	0.0356221	0.165644	0.123432	0.108233	0.06633	231
343	0.0881113	0.0500314	0.0599639	0.0660355	0.0197527	224	0.105851	0.141075	0.0885907	0.111839	0.0267498
344	0.0432737	0.0628939	0.076543	0.0609035	0.0167237	232	0.104322	0.0749164	0.0946622	0.0913004	0.0149885
345	0.0701439	0.121054		0.0637326	0.0607811	233	0.158142	0.046211	0.1426	0.115651	0.0606369
350	0.0589865	0.121098	0.0769191	0.0856678	0.0319666	240	0.177841	0.102562	0.109757	0.130053	0.0415413
351	0.0972272	0.0721582	0.0861022	0.0851625	0.0125609	238	0.140161	0.117975	0.164723	0.140953	0.0233841
353	0.0976934	0.0763404	0.0667412	0.0802583	0.0158437	243	0.13009	0.139186	0.135679	0.134985	0.00458747
356	0.132809	0.14064	0.0846154	0.119355	0.0303391	239	0.189564	0.14731	0.213421	0.183431	0.0334793
360	0.0359238	0.0494805	0.0908953	0.0587665	0.0286381	241	0.105235	0.0915211		0.0655853	0.0572109
365	1.1187	1.60928	1.15907	1.29568	0.272334	246	1.94204	1.81924	2.41686	2.05938	0.315612
366	7.57739	6.91957	6.56545	7.0208	0.513509	251	8.51614	7.54099	4.07653	6.71122	2.33322
367	4.89946	2.8489	4.33074	4.02637	1.05863	281	3.8877	1.83982	1.52223	2.41658	1.28388
370	0.541033	0.319769	0.47604	0.445614	0.113727	249	0.486781	0.578491	0.538472	0.534581	0.0459786
371	4.54831	2.40013	6.81651	4.58832	2.20846	253	2.60838	3.43374	3.06604	3.03605	0.4135
377	0.558037	0.373097	0.329057	0.420064	0.121501	263	0.55539	0.574235	0.643801	0.591142	0.0465671
384	0.826317	0.448419	0.182997	0.485911	0.323295	256	0.6163	1.19943	0.547286	0.787674	0.358261
386	0.250314	0.235895	0.217249	0.234486	0.0165771	265	0.199635	0.284115	0.304628	0.262793	0.0556495
387	0.98759	0.267687	0.173383	0.47622	0.445363	261	0.346626	0.329029	0.0593896	0.245015	0.160997
390	0.820096	0.778622	0.461062	0.686593	0.196413	269	0.551456	0.630673	0.610507	0.597545	0.0411689
393	3.20334	2.76519	2.36043	2.77632	0.421561	271	3.22762	3.35125	3.60175	3.39354	0.190617
394	0.300116	0.262848	0.0726245	0.211863	0.122015	275	0.2365	0.291652	0.208381	0.245511	0.0423605
397	1.39079	0.556749	0.571592	0.83971	0.477305	255	2.78209	2.48375	1.48051	2.24878	0.681864
399	0.548782	0.680201	1.82745	1.01881	0.703376	267	0.652473	0.660608	0.874764	0.729281	0.126057
400	0.575875	0.670085		0.41532	0.362749	272	1.01624	1.10358	1.27946	1.13309	0.13407
402	9.81604	11.1233	7.83116	9.59016	1.65764	252	3.92441	5.65831	3.39787	4.32686	1.18274
405	11.9914	13.6459	10.2409	11.9594	1.70273	248	12.5771	11.8439	16.6939	13.705	2.61434
410	0.244836	0.205849	0.14403	0.198239	0.0508323	288	0.318459	0.235833		0.184764	0.165257
414	0.192353	0.23531	0.244167	0.223943	0.0277139	289	0.271156	0.21842		0.163192	0.143767
415	0.0625053	0.0813223	0.0723858	0.0720711	0.00941244	291	0.0629605	0.140884	0.0471776	0.083674	0.0501698
416	0.089869	0.0621722		0.0506804	0.0460234	293	0.0560794	0.0711729		0.0424175	0.0375018
420	0.131442	0.0918835	0.0716666	0.0983306	0.0304047	295	0.0686883	0.0443863	0.147093	0.0867225	0.0536758
421	0.0583837	0.0972182	0.115243	0.0902816	0.0290574	297		0.118954	0.295027	0.137994	0.148432
424	0.196917	0.30447	0.263658	0.255015	0.0542948	306	0.373193	0.224878	0.244946	0.281005	0.0804644
432	0.125611	0.0913158	0.101345	0.106091	0.0176331	311	0.140469	0.107601	0.114313	0.120794	0.0173658
433	0.0718926	0.0714873	0.144158	0.0958459	0.0418397	317	0.287796	0.116208		0.134668	0.144783
435	0.098765	0.117198	0.0708178	0.0955935	0.023352	315	0.105241	0.0830113	0.117822	0.102025	0.0176267
441	0.194198	0.202102		0.1321	0.11447	318	0.306847	0.296857	0.374463	0.326055	0.0422185
448	3.81702	3.41517	4.55743	3.92987	0.579431	325	3.69774	3.80617	5.15348	4.21913	0.810983
452	1.36499	1.3848	1.9734	1.5744	0.345689	326	0.971696	1.09742	1.1195	1.06287	0.0797294
453	0.395987	0.29909	0.352918	0.349332	0.0485482	329	0.233101	0.216489	0.243049	0.23088	0.0134187
454	0.871106	0.312237	0.433573	0.538972	0.293965	327	0.236769	0.430424	0.266592	0.311262	0.104269
456	0.0363989	0.61013	0.63655	0.427693	0.339128	331	0.873136	0.652226		0.508454	0.453976
457	1.23075	0.752005	0.636456	0.87307	0.315101	332	0.368806	0.301942		0.223583	0.196493
458	0.603237	0.309953	0.466496	0.459895	0.146753	334	0.338599	0.289463		0.209354	0.182963
459	1.44425	1.15303	1.0432	1.21349	0.207251	330	1.13352	1.33686	1.34805	1.27281	0.120761
461	5.17876	4.04385	3.0495	4.0907	1.0654	336	1.94493	2.25225		1.39906	1.22133
462	1.31257	3.16041	2.94463	2.47253	1.01034	333	5.61153	2.79722	4.62211	4.34362	1.42768
465	0.303219		0.108647	0.137289	0.153625	335		0.0830938	0.105824	0.0629726	0.0557076
466	0.544201	0.357013	0.866589	0.589267	0.25776	340	0.478307	0.483927	1.86477	0.942335	0.798858
468	3.62233	2.26715	3.8342	3.24123	0.850201	338	0.643079	2.7006	3.41907	2.25425	1.44082
469	0.574197	0.333395	0.378257	0.428616	0.128057	337	0.493464	0.461956	0.545738	0.500386	0.0423177
473	1.21733	1.54712		0.921483	0.814886	339	0.331487	0.55837		0.296619	0.280813
475	0.568459	0.86571	0.296898	0.577022	0.284503	342	2.6334	3.11029	1.85834	2.53401	0.631864
476	0.105765	0.283947		0.129904	0.143504	343
478	2.63675	2.38292	4.69986	3.23984	1.27076	346		3.4643	4.18574	2.55001	2.23764
479	4.2986	4.76122	9.53893	6.19958	2.90119	347	5.62349	5.12963	5.80464	5.51926	0.349371
483	0.152819	0.0706587		0.0744925	0.0764815	345	0.190419	0.101578	0.1616	0.151199	0.0453245
487	0.909069	1.0439		0.650989	0.567789	360	0.192576	0.401769	0.463988	0.352777	0.142184
488	0.386567	0.402478	0.612696	0.467247	0.126214	349	0.585345	0.440379	0.540025	0.521917	0.0741602
489	0.449038	0.405556	0.48991	0.448168	0.0421837	351	0.94776	0.728145	1.02781	0.901238	0.155155
490	0.255295	0.184841	0.288274	0.242804	0.0528359	350	0.27885	0.230418	0.448046	0.319105	0.114262
491	0.105734	0.146035	0.371662	0.20781	0.143323	353		0.191302	0.169603	0.120302	0.104748
493	0.419959	1.00549	1.189	0.871483	0.401653	356	0.271632	0.424664		0.232099	0.215074
495	0.285664	0.355795	0.238806	0.293422	0.0588788	359	0.559109	0.40243	0.565012	0.50885	0.09221
498	0.77193	1.02343	0.926651	0.907337	0.126858	361	1.06554	1.11687	1.29188	1.1581	0.11867
501	1.09617	1.22096	1.20861	1.17525	0.068763	365	2.35806	1.94455	2.52277	2.27513	0.2979
502	0.193379	0.228183	0.322233	0.247932	0.0666582	366	0.394457	0.388609	0.394991	0.392686	0.00354085
503		0.188007	0.159793	0.115933	0.101387	368	0.503151	0.330766	0.308836	0.380918	0.106424
504	0.257536	0.358956	0.226197	0.280897	0.0693941	364	0.233277	0.224981	0.176988	0.211748	0.0303881
505	0.565206	0.603602	0.374265	0.514357	0.122833	375	0.836986	0.734758	0.876652	0.816132	0.0732096
507	0.819712	0.717433	0.567698	0.701614	0.12675	372	0.0654949	0.496738	0.797552	0.453261	0.36796
509	0.295949	0.246806	0.132254	0.225003	0.0839971	373	0.325708	0.270488	0.263512	0.28657	0.0340741
510	0.711139	0.765477	0.839296	0.771971	0.0643245	376	0.946262	0.908295	0.868493	0.907683	0.0388881
516	0.193743	0.180905	0.143648	0.172765	0.0260206	386	0.225178	0.23434		0.153172	0.13273
517	0.629147	0.626673	0.552689	0.602836	0.0434466	385	0.587788	0.543883		0.377224	0.327422
518	0.197294	0.167363		0.121552	0.106326	388	0.363644	0.36366		0.242435	0.209954
521	0.128595	0.13447		0.0876881	0.0759969	390	0.187564	0.248849		0.145471	0.129655
522	0.300272	0.452018	0.358579	0.37029	0.0765479	392	0.382593	0.325988		0.236194	0.206498
571	0.870133	5.76368	5.72456	4.11946	2.81407	258	6.92517	6.30325	6.83915	6.68919	0.336987

## Sheet: 6WAF
Supplementary table 1C. The statistical analysis of differentially abundant 2-DE spots in developing flax seeds of 6WAF. The table show relative volumes (%V) of biological triplicate analysis, average, and standard deviation (STDEV).
Non-radioactive field						Radio-contaminated field
Flax	6 WAF					Flax	6 WAF
Group ID	1	2	3	Average	STDEV	Group ID	1	2	3	Average	STDEV
80		0.309674	0.283559	0.197744	0.171749	53	0.307012	0.130354		0.145789	0.154087
87	0.06197		0.0441187	0.0353629	0.0318994	57
92		0.0317022	0.0481863	0.0266295	0.0244904	59
115						70	0.0649468	0.0958051	0.101381	0.0873777	0.0196248
157	0.128231	0.276258	0.182557	0.195682	0.074881	105	0.23419	0.290679	0.479352	0.33474	0.128383
162	0.0468665		0.0447517	0.0305394	0.026469	103		0.055876	0.0763357	0.0440705	0.0395134
182	0.0539151		0.103561	0.052492	0.0517951	113	0.015622	0.0178616	0.18579	0.0730912	0.0976064
185	0.0293246		0.138695	0.0560064	0.0730957	131	0.16176	0.148141	0.0329225	0.114275	0.0707813
188	0.17181	0.17922	0.173864	0.174965	0.00382535	119	0.188534	0.15169	0.0804804	0.140235	0.0549299
192	0.103693		0.184382	0.0960249	0.0924297	129	0.351634	0.142792	0.0809827	0.191803	0.141826
193		0.467858	0.0713967	0.179752	0.252048	132	0.0725586	0.170176	0.113904	0.118879	0.0489984
196	0.0942027		0.163281	0.0858281	0.0819622	128		0.103946	0.0413126	0.0484195	0.0523361
197	0.341543	0.151557	0.203734	0.232278	0.0981566	118	0.219284	0.199528	0.265461	0.228091	0.033837
198						125	0.0862543	0.122263		0.0695059	0.0628288
200	0.094137	0.0692806	0.0422789	0.0685655	0.0259364	120	0.0605332	0.0626182		0.0410505	0.035566
203						133	0.0515014	0.0231236		0.024875	0.0257953
204						124	0.066213	0.0845744	0.0923526	0.0810466	0.0134221
208	0.100592		0.146542	0.0823778	0.0749495	126	0.16871	0.21619		0.1283	0.113619
216	0.191412		0.101579	0.0976638	0.0957661	134	0.262424	0.141704		0.134709	0.131352
219						138	0.12168	0.098677	0.158815	0.126391	0.0303442
220						144	0.150965		0.264407	0.138457	0.132647
225	0.106864	0.160653	0.113305	0.126941	0.0293725	148	0.114173	0.136716	0.211428	0.154106	0.0509063
226						159	0.311847	0.34594	0.382416	0.346734	0.0352914
227	0.681457		0.832655	0.504704	0.443576	157	0.682754	0.510554	0.728173	0.640494	0.1148
228	0.071092	0.0685009	0.0869183	0.0755037	0.00996984	152	0.0804125	0.0717384	0.121652	0.0912675	0.0266684
229	0.0756508		0.0293504	0.0350004	0.0381406	147	0.0780045	0.0424662		0.0401569	0.0390535
237	0.321773	0.541229	0.352882	0.405295	0.118746	158	0.634922	0.570533	0.864726	0.69006	0.154653
267	0.100963		0.0428763	0.0479465	0.0506721	174	0.0630366	0.10051	0.11346	0.0923355	0.0261868
268		0.078853	0.0756212	0.0514914	0.0446221	177	0.0597107	0.0395126	0.0204283	0.0398839	0.0196438
271	0.14119		0.0645353	0.0685752	0.0706818	176	0.0446684	0.0615749	0.101707	0.0693167	0.0292967
272	0.0960391		0.15396	0.083333	0.0777625	179	0.141502	0.150749	0.189989	0.160746	0.0257432
274	0.0969518		0.0566108	0.0511876	0.0487029	171	0.069966	0.0626839		0.0442166	0.0384654
276	0.38567	0.208526	0.166687	0.253628	0.11625	188	0.194662	0.183304	0.317921	0.231963	0.0746583
277	0.0857164		0.0557977	0.0471714	0.0435044	173	0.0746068	0.0759545	0.201604	0.117389	0.072936
278	0.233335	0.0684187	0.0301748	0.110643	0.107961	182	0.033799	0.0486407		0.0274799	0.0249284
293	0.0908694		0.0753199	0.0553964	0.0486006	190	0.105649	0.0603405		0.0553298	0.0530024
294	0.0865467		0.145288	0.0772782	0.073086	195	0.147056	0.130774	0.054729	0.110853	0.0492818
306		0.158295	0.0897372	0.0826774	0.0793833	203
308	0.0321367		0.0427914	0.024976	0.0222763	200	0.0651335		0.0817616	0.048965	0.0432123
309	0.0593542		0.0467637	0.0353726	0.0312738	197
311	0.0354427		0.0589775	0.0314734	0.0296885	196	0.0952315	0.0387404	0.0711962	0.0683894	0.0283499
312	0.1397		0.1273	0.0889999	0.0773251	208	0.155873	0.12634	0.155949	0.146054	0.0170724
319	0.138061		0.270543	0.136201	0.135281	212	0.378264		0.142442	0.173569	0.191044
322	0.0637812		0.0596963	0.0411592	0.0357033	215
327	0.106876		0.11206	0.0729786	0.0632544	226	0.122386	0.154641	0.08809	0.121706	0.0332809
328	0.0982016		0.3418	0.146667	0.175979	228	0.329871	0.275732	0.180699	0.262101	0.0755143
329	0.295454	0.352087	0.159955	0.269166	0.0987267	221	0.126177	0.180691	0.19232	0.166396	0.0353127
330	0.0759617		0.0438913	0.039951	0.0381338	219	0.0359235	0.0348954	0.0524076	0.0410755	0.00982734
332	0.0447404		0.286363	0.110368	0.154049	229	0.335466	0.377107	0.267197	0.32659	0.0554897
336						234	0.261706	0.225997	0.186538	0.224747	0.0375997
340	0.184812		0.107204	0.0973388	0.0928002	230	0.112761	0.0749562	0.0427159	0.076811	0.0350592
341	0.0874028		0.166288	0.0845635	0.0831802	231	0.162001	0.143257		0.101753	0.0886174
343	0.0428148		0.0834149	0.0420766	0.0417124	224
344	0.140873		0.0807538	0.0738755	0.0706878	232	0.0876613	0.0966296	0.106264	0.0968515	0.00930311
345	0.153652	0.173808	0.0944107	0.140624	0.0412708	233	0.0975836	0.0959934	0.112216	0.101931	0.00894243
350	0.0499104		0.17932	0.07641	0.0925503	240	0.145042	0.160474	0.617766	0.30776	0.268583
351	0.0681486		0.105578	0.057909	0.0535289	238	0.130852		0.0863997	0.0724174	0.0665374
353	0.0273578		0.0486169	0.0253249	0.0243721	243	0.116851	0.0886147	0.120024	0.108496	0.017291
356		0.202283	0.228082	0.143455	0.124904	239	0.207583	0.198914	0.0590115	0.155169	0.0833879
360						241	0.0473353		0.0540453	0.0337935	0.0294577
365	1.4611	2.2265	2.43194	2.03985	0.511623	246	1.51367		1.94018	1.66468	0.238963
366	4.72696	2.57751	7.58187	4.96211	2.51045	251	8.78847	8.15111	6.7184	7.88599	1.06019
367	0.59718	1.72775	2.91464	1.74652	1.15884	281	3.31108	2.81814	2.54529	2.8915	0.388132
370	0.0945788	0.129612	0.573569	0.26592	0.267007	249	0.639287	0.569068		0.402785	0.350584
371	5.21734	8.47201	4.42356	6.03764	2.14526	253	3.74238	3.81881	3.63209	3.73109	0.0938696
377		0.372407	0.700931	0.357779	0.350694	263	0.635716	0.484995	0.761373	0.627361	0.138378
384	1.88839		0.543317	0.810568	0.972146	256	0.213435	0.909191	0.26118	0.461269	0.388646
386	0.471421		0.354972	0.275464	0.245562	265	0.298168	0.451318	0.252453	0.33398	0.104157
387	0.944931		0.121135	0.355355	0.514168	261	0.172365	0.315193		0.16252	0.157827
390	0.688794	0.402436	0.502189	0.53114	0.145358	269	0.477179	0.38531	0.745379	0.535956	0.187092
393	4.42699	2.12271	3.09548	3.21506	1.15678	271	3.01686	2.84381	3.23535	3.03201	0.19621
394	0.688575		0.237154	0.308577	0.3498	275	0.069845	0.234965	0.186902	0.163904	0.0849285
397	3.28143	2.23239	2.14825	2.55402	0.631354	255	2.47949	2.11082	2.04656	2.21229	0.233622
399	1.1749	1.42058	0.336958	0.977478	0.568146	267	0.332772	0.43382	0.622121	0.462905	0.146851
400	0.485902		0.942352	0.476084	0.471253	272	1.02994	1.16638	0.941101	1.04581	0.113473
402	9.31091	15.6523	8.97574	11.313	3.76168	252	4.54727	3.75576	5.06155	4.45486	0.657782
405	14.0123	10.8064	11.2994	12.0394	1.72628	248	11.1037	11.8584	11.963	11.6417	0.468872
410	0.199133	0.153305	0.206333	0.186257	0.0287634	288	0.230558	0.182782	0.295833	0.236391	0.0567507
414	0.239672	0.187248	0.0777605	0.168227	0.0826146	289	0.216013	0.235207		0.150406	0.130609
415	0.189767	0.488975	0.0986863	0.259143	0.204184	291	0.069972	0.0605407	0.0454674	0.05866	0.0123601
416	0.0744776	0.0108314	0.076375	0.0538947	0.037306	293	0.0510153		0.0963832	0.0491329	0.0482192
420	0.0891425	0.502207	0.0923331	0.227894	0.237567	295	0.125666	0.127074	0.1021	0.11828	0.0140298
421		0.585187	0.0720562	0.219081	0.319098	297	0.0684129	0.161777		0.0767301	0.0812088
424	0.117671		0.279729	0.132467	0.14045	306	0.27063	0.330415	0.429703	0.343583	0.0803495
432	0.105738		0.111605	0.0724478	0.0628102	311	0.13063	0.108462	0.193447	0.14418	0.0440828
433	0.15915	0.206812	0.20162	0.189194	0.0261476	317		0.143772	0.0202419	0.0546713	0.0778245
435		0.143549	0.075881	0.0731434	0.0718137	315	0.0735482	0.0396074	0.0374091	0.0501883	0.0202602
441		0.230286	0.208676	0.146321	0.127177	318	0.238747	0.186297		0.141681	0.125471
448	2.63254	6.01292	6.2103	4.95192	2.01107	325	4.69845	6.07343	6.14631	5.6394	0.815701
452		1.52274	1.52983	1.20412	0.558019	326	1.33629	1.81756	1.67644	1.6101	0.247397
453		0.179746	0.19209	0.123945	0.107517	329	0.18321	0.197686	0.245036	0.208644	0.0323368
454		0.456686	0.403548	0.286745	0.249745	327	0.313567	0.402499	0.370143	0.36207	0.0450127
456	0.580801	1.21483	0.851977	0.882537	0.318119	331	0.670941	0.804083	0.881018	0.785347	0.106284
457		0.111404	0.572705	0.228036	0.303644	332	0.287637	0.42134	0.322035	0.343671	0.069428
458		0.264311	0.645715	0.303342	0.324622	334	0.192237	0.237935	0.24321	0.22446	0.0280308
459	0.754561	1.30987	1.6624	1.24228	0.457677	330	1.12935	1.54358	1.62255	1.43183	0.264913
461	2.28047	5.95011	5.53278	4.58779	2.00906	336	5.20793	6.57765	3.2619	5.01583	1.6662
462	2.71324	2.50197	2.13794	2.45105	0.29101	333	2.52312	2.31852	2.75021	2.53062	0.215945
465	0.0667769	0.0628038	0.220493	0.116691	0.0899171	335	0.145214	0.167554	0.304522	0.205763	0.0862541
466		0.374824	0.239672	0.204832	0.189825	340	0.380257	0.402853	0.436356	0.406489	0.0282259
468	2.38845	2.29231		1.56025	1.35207	338	2.65577	4.10433	3.49035	3.41682	0.727072
469	0.132001	0.764215	0.908777	0.601664	0.413113	337	0.617315	0.791178	0.833979	0.747491	0.114749
473	1.58007	1.69042	1.05522	1.4419	0.339396	339	1.44444	1.4563	0.715802	1.20551	0.424144
475	0.603593	0.665482	0.832874	0.70065	0.118617	342	1.82733	1.7971	2.13524	1.91989	0.18711
476	0.118954		0.395782	0.171579	0.203071	343	0.17418	0.324009	0.366037	0.288075	0.10085
478	5.46021	2.25332	2.26023	3.32459	1.84951	346	2.34396		2.45016	1.59804	1.38496
479	3.63074	3.82252	4.58563	4.01296	0.505126	347	4.70646	4.06766	5.39932	4.72448	0.666013
483	0.281201		0.143462	0.141555	0.14061	345	0.133428		0.141499	0.0916423	0.0794671
487	2.39678		0.523084	0.973286	1.26022	360	0.427777	0.395281	0.690987	0.504682	0.162161
488	0.550611		0.341383	0.297331	0.277936	349	0.463879	0.500784	0.465607	0.476757	0.0208259
489	0.653919	0.673687	0.586228	0.637944	0.0458657	351	0.593333	0.675099	0.845385	0.704606	0.12859
490	0.429743		0.177161	0.202301	0.215972	350	0.183225	0.21301	0.125976	0.17407	0.0442332
491		0.320264	0.289069	0.203111	0.176589	353	0.313688	0.337539		0.217076	0.188371
493	1.09805	0.899745	0.788612	0.928801	0.15675	356	0.906542	0.949788	1.26507	1.04047	0.195708
495	0.262744	0.333447	0.339085	0.311759	0.0425419	359	0.38325	0.381799	0.5521	0.43905	0.0979076
498	0.982216	0.766981	0.715283	0.821494	0.14157	361	0.850073	0.945854	1.53275	1.10956	0.369607
501	1.95548	1.48206	1.27407	1.57054	0.349215	365	1.44671	1.68173	2.21273	1.78039	0.392426
502		0.500059	0.380682	0.29358	0.26116	366	0.383925	0.319964	0.361684	0.355191	0.0324708
503	0.603527		0.229597	0.277708	0.304626	368	0.281872	0.324631	0.303509	0.303338	0.0213801
504	0.233113	0.114144	0.156916	0.168057	0.0602621	364	0.175073	0.21005	0.201737	0.19562	0.018273
505	0.50508	0.586767	0.483825	0.525224	0.0543474	375	0.547509	0.562983	0.749077	0.619856	0.112175
507	0.160722	0.590676	0.605759	0.452386	0.252701	372	0.735411	0.63676	0.268095	0.546755	0.246316
509	0.0781342		0.276768	0.118301	0.142689	373	0.256471	0.275964		0.177479	0.15401
510	1.21866	1.48368	0.865251	1.1892	0.310266	376	0.892314	1.01068	1.05328	0.985427	0.0834043
516	0.0907423	0.928963	0.171392	0.397032	0.462427	386	0.203051	0.0608081		0.0879531	0.104212
517						385	0.450547	0.515574		0.32204	0.280784
518						388	0.364822	0.345666		0.236829	0.205324
521						390	0.143043	0.0652498		0.069431	0.0716132
522						392	0.287451	0.335154		0.207535	0.181306
571	8.51417	5.71984	5.78185	6.67196	1.59571	258	6.45788	5.20614	5.54761	5.73721	0.64705

## Sheet: Mature
Supplementary table 1D. The statistical analysis of differentially abundant 2-DE spots in mature flax seeds. The table show relative volumes (%V) of biological triplicate analysis, average, and standard deviation (STDEV).
Non-radioactive field						Radio-contaminated field
Flax	Mature					Flax	Mature
Group ID	1	2	3	Average	STDEV	Group ID	1	2	3	Average	STDEV
80	0.310955		0.0585329	0.123163	0.165246	53	0.0902692	0.239588	0.405934	0.245264	0.157909
87	0.0406108	0.140796	0.0549356	0.0787809	0.0541825	57		0.27029	0.0677076	0.112666	0.140642
92	0.106833	0.0918296	0.0787049	0.0924557	0.0140743	59	0.071512	0.121429		0.0643138	0.0610339
115	0.0571109	0.0863429		0.0478179	0.0439152	70	0.0894919	0.0432439	0.0807403	0.0711587	0.0245678
157	0.485814	0.441983	0.482008	0.469935	0.0242818	105	0.310696	0.627697	0.378825	0.439073	0.166868
162	0.0829912	0.115612	0.110629	0.103077	0.0175728	103
182						113	0.14513	0.0579452	0.127005	0.110027	0.0460053
185	0.022608		0.0497557	0.0241212	0.0249124	131	0.063872	0.0429717		0.0356146	0.0325654
188	0.197471	0.304623	0.180476	0.227523	0.0673091	119	0.275061	0.198066	0.226543	0.233223	0.03893
192	0.127598	0.272786		0.133461	0.136488	129	0.0393528	0.0562402		0.0318643	0.0288582
193	0.0554978	0.0858363	0.0499081	0.0637474	0.0193326	132	0.0273352	0.0512632		0.0261995	0.0256505
196	0.11763		0.044469	0.054033	0.0593953	128
197	0.167935	0.38646	0.249755	0.26805	0.110405	118	0.293835	0.190047	0.364988	0.282957	0.0879764
198	0.0713929		0.176688	0.0826936	0.0888843	125
200	0.0784951	0.0867078	0.0860134	0.0837388	0.00455436	120		0.123513	0.0410258	0.0548463	0.0629056
203		0.0776556	0.12239	0.0666818	0.0619284	133
204		0.153333	0.110847	0.08806	0.0791656	124
208	0.0963586	0.222346		0.106235	0.111501	126	0.193285	0.175935		0.123073	0.106937
216						134	0.100045	0.0641545		0.054733	0.0506834
219		0.0674937	0.185686	0.0843934	0.0939897	138		0.0725784	0.149723	0.0741004	0.0748731
220	0.981438		0.67427	0.551903	0.502031	144
225						148	0.155099	0.189972	0.1387	0.161257	0.0261851
226	1.6795		0.556695	0.745399	0.855504	159	0.2097	0.243927	0.304588	0.252738	0.0480539
227		0.367802	0.609181	0.325661	0.306769	157	0.412681	0.357307	0.494039	0.421342	0.0687762
228	0.078735	0.110239	0.132444	0.10714	0.0269885	152	0.167058	0.108135	0.116768	0.130654	0.0318211
229	0.12652	0.215087		0.113869	0.1081	147	0.123972	0.0987149	0.061603	0.0947633	0.0313717
237	0.0912048	0.28597	0.774298	0.383824	0.351903	158	0.575415	0.567088	0.465871	0.536124	0.0609838
267		0.0760016	0.0587575	0.0449197	0.0398456	174	0.0601637	0.0574974		0.0392204	0.033992
268	0.0608584		0.0389747	0.0332777	0.0308266	177	0.0732576	0.0796347	0.0807495	0.0778806	0.00404224
271	0.0478224	0.0648569	0.0651784	0.0592859	0.00992897	176	0.0598757	0.0503357	0.0422118	0.0508077	0.0088414
272	0.0723972	0.08821	0.0899636	0.0835236	0.00967557	179	0.101824	0.0814473	0.14364	0.10897	0.0317061
274	0.05351		0.078553	0.044021	0.040127	171	0.0703372	0.0611997	0.0795668	0.0703679	0.00918359
276	0.136957	0.200709	0.26915	0.202272	0.0661107	188	0.111341	0.147827	0.215848	0.158339	0.0530408
277	0.0579233	0.111106	0.0912366	0.0867555	0.0268733	173	0.0999911	0.123731	0.0732733	0.0989984	0.0252435
278	0.0688469	0.0947187	0.095912	0.0864925	0.0152932	182	0.164328		0.20273	0.122352	0.107686
293		0.044131	0.0768316	0.0403209	0.0385573	190	0.0493867		0.0603903	0.0365923	0.0321639
294	0.0452744	0.119116	0.116538	0.0936429	0.0419082	195	0.130662	0.131589	0.0931615	0.118471	0.0219235
306	0.0394367	0.134831		0.0580893	0.0693239	203	0.141104	0.0839525	0.12332	0.116126	0.0292473
308		0.0521263	0.0394791	0.0305351	0.0271898	200		0.0365494	0.134583	0.0570442	0.0695931
309	0.0464972	0.0709651	0.0517022	0.0563882	0.0128895	197	0.0372384	0.0531325	0.0771074	0.0558261	0.0200705
311	0.073424	0.0544571	0.0341742	0.0540185	0.0196286	196	0.0539938	0.0755331		0.0431757	0.0389113
312	0.0895424	0.17149	0.144498	0.135177	0.0417614	208	0.1195	0.123812	0.211237	0.151516	0.0517645
319	0.0887475	0.204516	0.1912	0.161488	0.0633461	212	0.151661	0.135728	0.451845	0.246412	0.178089
322	0.0578607	0.103862		0.0539076	0.0520438	215	0.0872258	0.128498	0.121083	0.112269	0.0220025
327	0.0376741		0.042969	0.026881	0.0234297	226	0.0906967	0.164285	0.101805	0.118929	0.0396702
328	0.0598259	0.107472	0.328808	0.165369	0.143533	228	0.0452068	0.101194	0.0428055	0.0630687	0.0330391
329	0.0865466	0.142526	0.199642	0.142905	0.0565488	221	0.0948127	0.0839822	0.13002	0.102938	0.0240706
330	0.0198106	0.0238694	0.0708723	0.0381841	0.0283815	219	0.0403228	0.0329008	0.0389233	0.0373823	0.00394367
332						229		0.313945	0.317488	0.210478	0.182288
336		0.248075	0.181675	0.14325	0.128424	234	0.304561		0.23823	0.18093	0.160162
340	0.0852331	0.156869		0.0807007	0.0785327	230	0.103959	0.0788454	0.115401	0.0994019	0.0186991
341	0.0967079	0.0946125		0.0637735	0.0552394	231		0.194127	0.143593	0.112573	0.100712
343	0.0234731	0.0859436		0.0364722	0.044422	224	0.111909	0.103085	0.0422945	0.0857626	0.0379022
344	0.0531585	0.0848319	0.0963368	0.0781091	0.0223604	232	0.100939	0.0893455	0.0840473	0.091444	0.00863924
345		0.0900606	0.0276477	0.0392361	0.0461351	233	0.105532	0.0986211	0.262676	0.15561	0.0927867
350	0.11724	0.299822	0.228167	0.215076	0.0919925	240	0.171426	0.130159	0.193492	0.165026	0.0321483
351	0.0222084	0.133882	0.0915803	0.0825568	0.0563808	238	0.0282171		0.146509	0.0582421	0.0777326
353	0.052231		0.128327	0.0601859	0.0645321	243	0.0869011	0.121815	0.119874	0.10953	0.0196215
356	0.140236	0.256174	0.328455	0.241622	0.0949494	239	0.148646	0.144409	0.226362	0.173139	0.0461413
360		0.085932	0.036502	0.0408113	0.0431278	241	0.10703		0.0460473	0.0510257	0.0536884
365	1.11371	1.53874	2.42402	1.69216	0.66849	246	1.77887	2.06813	1.61704	1.82135	0.228528
366	3.28756	2.8124	4.7822	3.62738	1.02793	251	1.33451	5.29386	4.57996	3.73611	2.11026
367	3.10586	1.34354	3.96601	2.80514	1.33685	281	0.681323	1.53546	5.78408	2.66695	2.73308
370	0.330966	0.571267	0.638883	0.513706	0.161828	249	0.581417	0.660768		0.414062	0.360776
371	5.04626	1.11745	6.83702	4.33358	2.92563	253	2.02266	4.77355	2.81405	3.20342	1.41618
377	0.339208	0.342122	0.621092	0.434141	0.161911	263	0.766871	0.788317	0.419139	0.658109	0.207231
384	0.17018	0.400476	0.201236	0.257297	0.124965	256	0.36394	0.722804	0.824767	0.637171	0.242054
386		0.580551	0.439987	0.340179	0.302871	265	0.200849	0.280044	0.140769	0.207221	0.069856
387	0.121914	0.180486	0.165452	0.155951	0.0304199	261
390	0.245101	0.318856	0.798001	0.453986	0.3002	269	0.396565	0.478952	0.717297	0.530938	0.166566
393	5.08746	3.06904	3.29262	3.81637	1.10646	271	2.62392	2.50697	2.98895	2.70661	0.251404
394	0.279348		0.366233	0.215194	0.19136	275	0.370267	0.88054	0.259757	0.503521	0.33115
397	7.11474	1.37929	1.044	3.17934	3.41227	255	0.870709	1.20479	0.846162	0.973886	0.200343
399	0.796441	0.651284	0.530124	0.659283	0.133339	267		0.611282	0.599306	0.403529	0.349518
400	0.159761	0.142072		0.100611	0.0875793	272	1.49013		0.526237	0.672123	0.755701
402	12.2916	12.9178	6.76332	10.6576	3.38705	252	0.88692	2.53766	4.05604	2.49354	1.58502
405	5.97356	7.24265	7.64787	6.95469	0.87351	248	10.4165	10.7086	7.42201	9.5157	1.81906
410	0.123774	0.207522	0.332555	0.221284	0.105069	288	0.207945	0.294327	0.248168	0.250147	0.043225
414	0.160026	0.223084	0.360696	0.247935	0.102617	289	0.189744	0.198659	0.269946	0.21945	0.043958
415						291	0.101603	0.0852954	0.104996	0.0972983	0.0105323
416						293	0.0385411		0.0405298	0.026357	0.0228475
420						295
421	0.0945617	0.0939942	0.155448	0.114668	0.0353178	297	0.14704	0.0735702	0.170443	0.130351	0.0505468
424	0.348955	0.414866	0.671721	0.478514	0.170537	306		0.336355	0.39266	0.243005	0.212323
432	0.0724029	0.117203	0.163295	0.117634	0.0454477	311	0.142506	0.130378	0.138558	0.137147	0.00618557
433	0.272153	0.405539	0.509149	0.395614	0.118809	317		0.196543	0.288045	0.161529	0.14718
435						315	0.0559363		0.0715717	0.0425027	0.0376294
441	0.188279	0.294957		0.161079	0.149348	318	0.277036	0.266896		0.181311	0.157101
448	7.78096	9.09088		5.62395	4.91432	325	8.22027	10.9315	6.58332	8.57837	2.1961
452	1.89066	2.07597	0.193464	1.3867	1.03752	326	2.39376		2.20767	1.53381	1.33157
453	0.3366	0.246842	0.405512	0.329651	0.0795631	329	0.185302	0.258917	0.196733	0.213651	0.039616
454	0.210079	0.448519	0.591753	0.416783	0.192806	327	0.67879	1.37567	0.618773	0.891079	0.420743
456	1.43538	2.13468	2.1169	1.89566	0.398706	331	1.32272	1.07732	0.973765	1.1246	0.179218
457	0.273447		0.122091	0.131846	0.136984	332	0.286046	0.381142	0.225296	0.297495	0.0785514
458	0.329055		0.681613	0.336889	0.340874	334	0.174704	0.289248	0.267053	0.243669	0.0607471
459	1.20067	2.13274	2.63436	1.98926	0.727535	330	2.25436	2.30911	1.16313	1.90887	0.646405
461	5.81311	9.0566	2.12527	5.66499	3.46804	336	11.2487	4.99726	9.21912	8.48835	3.18913
462	1.18507	1.00094	2.63992	1.60864	0.897844	333		3.69455	2.07959	1.92472	1.85214
465	0.0464164	0.110531	0.152277	0.103075	0.0533227	335	0.182128	0.2205	0.119285	0.173971	0.051098
466	0.0771995		0.811226	0.296142	0.447743	340	0.462213	0.550518	0.489655	0.500795	0.0451941
468	3.75612	4.56208	4.24996	4.18939	0.406383	338	5.91283	3.4354	3.37374	4.24066	1.44848
469	1.034	1.43602	1.71732	1.39578	0.343432	337	1.09178	0.925165	1.04338	1.02011	0.0857125
473						339	1.82386	0.371733		0.731864	0.963787
475	1.06705	0.830033	1.67553	1.19087	0.436136	342	2.76026	1.84832	2.43725	2.34861	0.462384
476	0.735128	0.448679	0.871405	0.685071	0.215763	343	0.502011	0.42042	0.544881	0.489104	0.0632264
478	3.34838		1.57812	1.64217	1.67511	346	2.83489		2.45053	1.76181	1.53782
479	4.63067	3.21402	5.6202	4.48829	1.20939	347	6.40674	6.09469	3.70831	5.40325	1.47613
483		0.0794642	0.0897324	0.0563989	0.049112	345
487						360	0.332669	0.500548	0.150734	0.327983	0.174954
488	0.347294	0.609402	0.422986	0.459894	0.134895	349	0.346414		0.361825	0.23608	0.204596
489	0.462644	0.788579	0.953948	0.735057	0.249987	351	0.729522	0.682738	1.04864	0.820298	0.199125
490		0.709547	0.14173	0.283759	0.375491	350	0.182691		0.209108	0.130599	0.113871
491	0.444238	0.607748	0.72986	0.593949	0.14331	353	0.344556	0.565608	0.837413	0.582526	0.246864
493	1.23558	1.50368	1.75067	1.49664	0.257615	356	1.53619	1.72186	1.13156	1.4632	0.30184
495	0.844271	0.680736	0.510291	0.678433	0.167001	359	0.395965	0.383861	0.509335	0.42972	0.0692134
498		1.00255	0.931533	0.644693	0.559448	361	1.08558	1.28948	1.26522	1.21343	0.111381
501	1.44259	1.89626	1.75535	1.69807	0.232198	365	2.19934		2.60726	1.6022	1.40246
502	0.22594		0.607254	0.277731	0.306922	366	0.384621	0.323517	0.605357	0.437831	0.148263
503		0.179842	0.461212	0.213685	0.232461	368	0.294552	0.25118	0.275292	0.273675	0.0217315
504		0.170646	0.246909	0.139185	0.126425	364	0.355273	0.164694	0.464917	0.328295	0.151919
505	0.650497	0.845179	1.23663	0.910768	0.298519	375	0.787356	1.15436	0.728689	0.890134	0.230696
507	0.00270791	0.721317	0.923116	0.549047	0.483783	372	0.905433	1.08426	0.992874	0.994188	0.0894195
509		0.447029	0.5812	0.342743	0.304311	373	0.189909	0.206625	0.421231	0.272588	0.128999
510	0.715332	1.30186	1.50379	1.17366	0.409564	376	1.19057	1.14359	1.12045	1.15153	0.0357269
516	0.00224676		0.226168	0.0761381	0.129934	386	0.351606	0.331021	0.179027	0.287218	0.09426
517	0.596303	0.704405	1.00662	0.769109	0.212673	385	0.631218	0.786195	0.655908	0.691107	0.0832688
518		0.614548	0.583573	0.399374	0.346214	388	0.338015	0.555503	0.280121	0.391213	0.145194
521		1.11811	0.265745	0.461286	0.584142	390		0.23837	0.270604	0.169658	0.147809
522	0.0496276	1.07782		0.375815	0.608458	392	0.444407	0.55335	0.657762	0.55184	0.106685
571	4.39674	4.87346	6.18302	5.15107	0.924937	258	5.89107	5.32076	4.42034	5.21072	0.741516

## Sheet: ANOVA calculation
Supplementary Table 1E. The details of ANOVA calculations
		DF	MS	F-test	P
groupid=080,53	source of variation
	treatment	1	0.00014885	0.01	0.9173		P - uncorrected significance of the F-test
	developmental stage	3	0.036372	2.75	0.0891		P - F-test values significant at P<0,001 after sequential Bonferroni correction
	treatm. x develop.stage	3	0.00961759	0.73	0.5557		P - F-test values significant at P<0,01 after sequential Bonferroni correction
	error	12	0.0132436				P - F-test values significant at P<0,05 after sequential Bonferroni correction
groupid=087,57	source of variation
	treatment	1	0.01112	1.02	0.3339
	developmental stage	3	0.0182161	1.67	0.2298
	treatm. x develop.stage	3	0.00564725	0.52	0.678
	error	11	0.0108868
groupid=092,59	source of variation
	treatment	1	0.013019	3.72	0.08
	developmental stage	3	0.013676	3.91	0.0401
	treatm. x develop.stage	3	0.00985568	2.82	0.0885
	error	11	0.0035002
groupid=115,70	source of variation
	treatment	1	0.0192766	7.71	0.0168
	developmental stage	3	0.0310408	12.41	0.0005
	treatm. x develop.stage	3	0.0316741	12.67	0.0005
	error	12	0.00250047
groupid=157,105	source of variation
	treatment	1	0.0750557	5.25	0.0369
	developmental stage	3	0.100896	7.05	0.0035
	treatm. x develop.stage	3	0.0173908	1.22	0.3383
	error	15	0.0143064
groupid=162,103	source of variation
	treatment	1	0.0234853	8.63	0.0124
	developmental stage	3	0.0194661	7.15	0.0052
	treatm. x develop.stage	3	0.00529243	1.94	0.1763
	error	12	0.00272198
groupid=182,113	source of variation
	treatment	1	0.0150925	3.86	0.0698
	developmental stage	3	0.0142071	3.63	0.0398
	treatm. x develop.stage	3	0.0531121	13.57	0.0002
	error	14	0.00391496
groupid=185,131	source of variation
	treatment	1	2.91e-06	0	0.9853
	developmental stage	3	0.00840472	1.02	0.4196
	treatm. x develop.stage	3	0.00732821	0.89	0.476
	error	12	0.0082709
groupid=188,119	source of variation
	treatment	1	0.00322786	0.43	0.523
	developmental stage	3	0.00548089	0.73	0.5513
	treatm. x develop.stage	3	0.0392215	5.24	0.0137
	error	13	0.00749061
groupid=192,129	source of variation
	treatment	1	0.0506455	3.34	0.095
	developmental stage	3	0.00780227	0.51	0.681
	treatm. x develop.stage	3	0.0161553	1.06	0.4036
	error	11	0.0151795
groupid=193,132	source of variation
	treatment	1	0.0106179	1.42	0.257
	developmental stage	3	0.0359818	4.8	0.0202
	treatm. x develop.stage	3	0.00599699	0.8	0.5173
	error	12	0.00749456
groupid=196,128	source of variation
	treatment	1	0.00738999	1.99	0.1838
	developmental stage	3	0.0126157	3.4	0.0537
	treatm. x develop.stage	3	0.0015792	0.43	0.7386
	error	12	0.00371514
groupid=197,118	source of variation
	treatment	1	0.027826	0.95	0.3457
	developmental stage	3	0.161876	5.51	0.0094
	treatm. x develop.stage	3	0.0432288	1.47	0.262
	error	15	0.0293555
groupid=198,125	source of variation
	treatment	1	0.00622454	5.48	0.0373
	developmental stage	3	0.00938192	8.26	0.003
	treatm. x develop.stage	3	0.0143146	12.6	0.0005
	error	12	0.00113596
groupid=200,120	source of variation
	treatment	1	0.00312294	2.24	0.1585
	developmental stage	3	0.0122741	8.8	0.0019
	treatm. x develop.stage	3	0.00092445	0.66	0.5896
	error	13	0.00139494
groupid=203,133	source of variation
	treatment	1	0.0171777	13.21	0.0034
	developmental stage	3	0.00775242	5.96	0.0099
	treatm. x develop.stage	3	0.00837237	6.44	0.0076
	error	12	0.0013003
groupid=204,124	source of variation
	treatment	1	0.00156421	0.48	0.5017
	developmental stage	3	0.029429	8.99	0.0017
	treatm. x develop.stage	3	0.0102506	3.13	0.0624
	error	13	0.00327494
groupid=208,126	source of variation
	treatment	1	0.0431081	20.85	0.001
	developmental stage	3	0.0250648	12.12	0.0011
	treatm. x develop.stage	3	0.0587724	28.43	<,0001
	error	10	0.00206756
groupid=216,134	source of variation
	treatment	1	3.779e-05	0.02	0.8871
	developmental stage	3	0.019744	11.03	0.0012
	treatm. x develop.stage	3	0.0179251	10.01	0.0018
	error	11	0.00178988
groupid=219,138	source of variation
	treatment	1	0.00857984	2.85	0.1195
	developmental stage	3	0.043606	14.49	0.0004
	treatm. x develop.stage	3	0.0230694	7.66	0.0049
	error	11	0.00301042
groupid=220,144	source of variation
	treatment	1	0.005076	0.14	0.7114
	developmental stage	3	0.137356	3.87	0.0353
	treatm. x develop.stage	3	0.345004	9.72	0.0012
	error	13	0.0354857
groupid=225,148	source of variation
	treatment	1	0.00454845	1.12	0.3077
	developmental stage	3	0.00597721	1.47	0.2648
	treatm. x develop.stage	3	0.0126513	3.12	0.0602
	error	14	0.0040593
groupid=226,159	source of variation
	treatment	1	0.173885	3.36	0.0881
	developmental stage	3	0.248881	4.81	0.0166
	treatm. x develop.stage	3	0.354871	6.86	0.0045
	error	14	0.0517385
groupid=227,157	source of variation
	treatment	1	0.0116409	0.73	0.4101
	developmental stage	3	0.0873394	5.47	0.0133
	treatm. x develop.stage	3	0.0365652	2.29	0.1305
	error	12	0.0159771
groupid=228,152	source of variation
	treatment	1	0.00018592	0.06	0.809
	developmental stage	3	0.00399027	1.3	0.3126
	treatm. x develop.stage	3	0.00460478	1.5	0.257
	error	14	0.00306343
groupid=229,147	source of variation
	treatment	1	0.00372578	1.1	0.314
	developmental stage	3	0.00605947	1.78	0.1997
	treatm. x develop.stage	3	0.0205755	6.06	0.0082
	error	13	0.00339567
groupid=237,158	source of variation
	treatment	1	0.640178	23.9	0.0002
	developmental stage	3	0.0117774	0.44	0.7279
	treatm. x develop.stage	3	0.0560679	2.09	0.144
	error	15	0.0267814
groupid=267,174	source of variation
	treatment	1	0.00106446	0.68	0.4247
	developmental stage	3	0.00166213	1.07	0.3998
	treatm. x develop.stage	3	0.00701823	4.5	0.0245
	error	12	0.0015589
groupid=268,177	source of variation
	treatment	1	0.00657583	16.25	0.0014
	developmental stage	3	0.00038117	0.94	0.4486
	treatm. x develop.stage	3	0.0079186	19.57	<,0001
	error	13	0.00040457
groupid=271,176	source of variation
	treatment	1	0.010404	6.25	0.0245
	developmental stage	3	0.0221324	13.3	0.0002
	treatm. x develop.stage	3	0.00278329	1.67	0.2154
	error	15	0.00166404
groupid=272,179	source of variation
	treatment	1	0.00380274	7	0.0183
	developmental stage	3	0.0242143	44.58	<,0001
	treatm. x develop.stage	3	0.00051343	0.95	0.4436
	error	15	0.00054316
groupid=274,171	source of variation
	treatment	1	0.0015505	8.21	0.0168
	developmental stage	3	0.00032321	1.71	0.2276
	treatm. x develop.stage	3	0.00387866	20.53	0.0001
	error	10	0.00018894
groupid=276,188	source of variation
	treatment	1	0.0231273	2.72	0.1199
	developmental stage	3	0.110744	13.02	0.0002
	treatm. x develop.stage	3	0.0177374	2.09	0.1452
	error	15	0.00850591
groupid=277,173	source of variation
	treatment	1	0.00045129	0.36	0.5574
	developmental stage	3	0.00490203	3.92	0.0317
	treatm. x develop.stage	3	0.00331598	2.65	0.0891
	error	14	0.00124937
groupid=278,182	source of variation
	treatment	1	0.00031382	0.17	0.6888
	developmental stage	3	0.0173457	9.24	0.0013
	treatm. x develop.stage	3	0.00561088	2.99	0.0669
	error	14	0.00187671
groupid=293,190	source of variation
	treatment	1	0.00076286	0.67	0.4363
	developmental stage	3	0.00122708	1.08	0.4109
	treatm. x develop.stage	3	0.00054025	0.48	0.708
	error	8	0.00113614
groupid=294,195	source of variation
	treatment	1	0.00649317	1.98	0.1802
	developmental stage	3	0.00264625	0.81	0.5104
	treatm. x develop.stage	3	0.0430489	13.1	0.0002
	error	15	0.00328664
groupid=306,203	source of variation
	treatment	1	0.0173824	2.01	0.1796
	developmental stage	3	0.035298	4.09	0.0301
	treatm. x develop.stage	3	0.0224938	2.6	0.0964
	error	13	0.00863874
groupid=308,200	source of variation
	treatment	1	6.16e-05	0.02	0.9037
	developmental stage	3	0.00452946	1.13	0.3825
	treatm. x develop.stage	3	0.00340024	0.85	0.4979
	error	10	0.00400287
groupid=309,197	source of variation
	treatment	1	0.0073452	30.12	0.0001
	developmental stage	3	0.00763181	31.3	<,0001
	treatm. x develop.stage	3	0.00090252	3.7	0.04
	error	13	0.00024385
groupid=311,196	source of variation
	treatment	1	0.00257332	2.36	0.1465
	developmental stage	3	0.010063	9.24	0.0013
	treatm. x develop.stage	3	0.00010694	0.1	0.9597
	error	14	0.00108867
groupid=312,208	source of variation
	treatment	1	8.87e-05	0.05	0.8257
	developmental stage	3	0.00130043	0.74	0.5463
	treatm. x develop.stage	3	0.00197671	1.12	0.3723
	error	15	0.00176527
groupid=319,212	source of variation
	treatment	1	0.0226833	2.02	0.183
	developmental stage	3	0.00494278	0.44	0.7289
	treatm. x develop.stage	3	0.00177331	0.16	0.9224
	error	11	0.0112329
groupid=322,215	source of variation
	treatment	1	0.0141446	9.6	0.0101
	developmental stage	3	0.00443829	3.01	0.0761
	treatm. x develop.stage	3	0.0126238	8.57	0.0032
	error	11	0.00147267
groupid=327,226	source of variation
	treatment	1	0.00202029	0.09	0.7663
	developmental stage	3	0.149229	6.81	0.0053
	treatm. x develop.stage	3	0.00526932	0.24	0.8667
	error	13	0.0219286
groupid=328,228	source of variation
	treatment	1	0.0346679	1.24	0.2832
	developmental stage	3	0.267174	9.55	0.0009
	treatm. x develop.stage	3	0.0128444	0.46	0.7149
	error	15	0.027979
groupid=329,221	source of variation
	treatment	1	0.010067	0.95	0.3445
	developmental stage	3	0.0102461	0.97	0.4328
	treatm. x develop.stage	3	0.0697911	6.61	0.0046
	error	15	0.0105655
groupid=330,219	source of variation
	treatment	1	0.00064856	2.25	0.1559
	developmental stage	3	0.00066893	2.32	0.1197
	treatm. x develop.stage	3	0.00109082	3.78	0.0353
	error	14	0.00028835
groupid=332,229	source of variation
	treatment	1	2.911e-05	0	0.9527
	developmental stage	3	0.317377	40.17	<,0001
	treatm. x develop.stage	3	0.161771	20.47	<,0001
	error	11	0.00790134
groupid=336,234	source of variation
	treatment	1	0.0207954	1.54	0.2408
	developmental stage	3	0.216332	15.99	0.0003
	treatm. x develop.stage	3	0.0160095	1.18	0.3606
	error	11	0.0135274
groupid=340,230	source of variation
	treatment	1	0.0106047	1.08	0.3172
	developmental stage	3	0.00282721	0.29	0.8342
	treatm. x develop.stage	3	0.0259558	2.63	0.0908
	error	14	0.00985801
groupid=341,231	source of variation
	treatment	1	0.00018639	0.02	0.8857
	developmental stage	3	0.0574664	6.67	0.0079
	treatm. x develop.stage	3	0.00748321	0.87	0.4865
	error	11	0.00861848
groupid=343,224	source of variation
	treatment	1	7e-08	0	0.9971
	developmental stage	3	0.0235089	4.83	0.0179
	treatm. x develop.stage	3	0.00308537	0.63	0.6062
	error	13	0.0048669
groupid=344,232	source of variation
	treatment	1	0.00550094	3.16	0.097
	developmental stage	3	0.0369609	21.26	<,0001
	treatm. x develop.stage	3	0.00941709	5.42	0.011
	error	14	0.00173814
groupid=345,233	source of variation
	treatment	1	0.00350391	0.73	0.4069
	developmental stage	3	0.0290854	6.07	0.0073
	treatm. x develop.stage	3	0.00408158	0.85	0.4887
	error	14	0.0047929
groupid=350,240	source of variation
	treatment	1	0.0125986	0.81	0.3854
	developmental stage	3	0.0113124	0.72	0.5553
	treatm. x develop.stage	3	0.0136534	0.87	0.4795
	error	13	0.015616
groupid=351,238	source of variation
	treatment	1	0.00287924	1.67	0.221
	developmental stage	3	0.00198421	1.15	0.3692
	treatm. x develop.stage	3	0.00067198	0.39	0.763
	error	12	0.00172706
groupid=353,243	source of variation
	treatment	1	0.00258764	2.11	0.1718
	developmental stage	3	0.00236882	1.93	0.1781
	treatm. x develop.stage	3	0.003223	2.63	0.0979
	error	12	0.00122514
groupid=356,239	source of variation
	treatment	1	6e-08	0	0.9976
	developmental stage	3	0.00675124	1.05	0.4023
	treatm. x develop.stage	3	0.00751983	1.17	0.3574
	error	14	0.00644482
groupid=360,241	source of variation
	treatment	1	0.00616572	4.02	0.0726
	developmental stage	3	0.00904077	5.9	0.0139
	treatm. x develop.stage	3	0.00025187	0.16	0.9179
	error	10	0.00153202
groupid=365,246	source of variation
	treatment	1	0.267265	0.75	0.4008
	developmental stage	3	0.514231	1.44	0.2708
	treatm. x develop.stage	3	0.266762	0.75	0.541
	error	15	0.357342
groupid=366,251	source of variation
	treatment	1	0.292218	0.04	0.8406
	developmental stage	3	12.9421	1.85	0.1786
	treatm. x develop.stage	3	5.92426	0.85	0.488
	error	16	6.9917
groupid=367,281	source of variation
	treatment	1	0.00850739	0	0.9493
	developmental stage	3	3.37862	1.66	0.2158
	treatm. x develop.stage	3	2.06022	1.01	0.4135
	error	16	2.03721
groupid=370,249	source of variation
	treatment	1	0.131037	2.58	0.1319
	developmental stage	3	0.0428015	0.84	0.4939
	treatm. x develop.stage	3	0.0173413	0.34	0.7954
	error	13	0.0507077
groupid=371,253	source of variation
	treatment	1	4.61873	1.47	0.2429
	developmental stage	3	1.60485	0.51	0.6804
	treatm. x develop.stage	3	4.05828	1.29	0.3112
	error	16	3.14121
groupid=377,263	source of variation
	treatment	1	0.0832741	4.72	0.0462
	developmental stage	3	0.438014	24.85	<,0001
	treatm. x develop.stage	3	0.0142351	0.81	0.5092
	error	15	0.0176293
groupid=384,256	source of variation
	treatment	1	0.0798157	0.59	0.456
	developmental stage	3	0.167754	1.24	0.334
	treatm. x develop.stage	3	0.433221	3.19	0.0567
	error	14	0.135789
groupid=386,265	source of variation
	treatment	1	0.00145163	0.29	0.5966
	developmental stage	3	0.0624202	12.62	0.0003
	treatm. x develop.stage	3	0.0810927	16.39	<,0001
	error	14	0.00494745
groupid=387,261	source of variation
	treatment	1	0.0448801	0.72	0.4102
	developmental stage	3	0.123887	2	0.164
	treatm. x develop.stage	3	0.0859205	1.39	0.291
	error	13	0.0619849
groupid=390,269	source of variation
	treatment	1	0.188629	3.77	0.0698
	developmental stage	3	0.194158	3.89	0.0292
	treatm. x develop.stage	3	0.19043	3.81	0.031
	error	16	0.0499722
groupid=393,271	source of variation
	treatment	1	0.229322	0.4	0.5379
	developmental stage	3	6.66759	11.52	0.0003
	treatm. x develop.stage	3	0.752239	1.3	0.3088
	error	16	0.578775
groupid=394,275	source of variation
	treatment	1	0.036171	1.08	0.32
	developmental stage	3	0.0714215	2.12	0.1504
	treatm. x develop.stage	3	0.0638506	1.9	0.1835
	error	12	0.0336122
groupid=397,255	source of variation
	treatment	1	0.020787	0.01	0.9161
	developmental stage	3	0.854152	0.47	0.7068
	treatm. x develop.stage	3	4.41955	2.44	0.1024
	error	16	1.81427
groupid=399,267	source of variation
	treatment	1	1.02028	8.76	0.0097
	developmental stage	3	0.214188	1.84	0.1832
	treatm. x develop.stage	3	0.154524	1.33	0.3026
	error	15	0.116416
groupid=400,272	source of variation
	treatment	1	0.897234	13.74	0.0035
	developmental stage	3	0.0958086	1.47	0.277
	treatm. x develop.stage	3	0.11822	1.81	0.2035
	error	11	0.0653016
groupid=402,252	source of variation
	treatment	1	310.212	62.15	<,0001
	developmental stage	3	2.9725	0.6	0.627
	treatm. x develop.stage	3	3.2127	0.64	0.5981
	error	16	4.99119
groupid=405,248	source of variation
	treatment	1	10.7237	3.18	0.0936
	developmental stage	3	31.8379	9.44	0.0008
	treatm. x develop.stage	3	2.34227	0.69	0.5689
	error	16	3.37363
groupid=410,288	source of variation
	treatment	1	0.00947008	1.59	0.2277
	developmental stage	3	0.00168347	0.28	0.8368
	treatm. x develop.stage	3	0.00105724	0.18	0.9097
	error	14	0.00594911
groupid=414,289	source of variation
	treatment	1	0.00924444	2.79	0.1186
	developmental stage	3	0.0169162	5.11	0.0149
	treatm. x develop.stage	3	0.0184155	5.56	0.0112
	error	13	0.00331133
groupid=415,291	source of variation
	treatment	1	0.0196791	3.1	0.0973
	developmental stage	3	0.0265892	4.19	0.0229
	treatm. x develop.stage	3	0.0277909	4.38	0.0197
	error	16	0.00634597
groupid=416,293	source of variation
	treatment	1	0.00789103	4.8	0.0489
	developmental stage	3	0.00641799	3.91	0.0369
	treatm. x develop.stage	3	0.018281	11.13	0.0009
	error	12	0.00164278
groupid=420,295	source of variation
	treatment	1	0.0166856	2.03	0.1748
	developmental stage	3	0.0351366	4.27	0.0228
	treatm. x develop.stage	3	0.00460922	0.56	0.6492
	error	15	0.00822278
groupid=421,297	source of variation
	treatment	1	0.00442542	0.35	0.5657
	developmental stage	3	0.0128966	1.01	0.4187
	treatm. x develop.stage	3	0.0366886	2.88	0.0765
	error	13	0.0127385
groupid=424,306	source of variation
	treatment	1	0.00546569	0.66	0.4324
	developmental stage	3	0.0859329	10.32	0.001
	treatm. x develop.stage	3	0.0266629	3.2	0.0589
	error	13	0.00832587
groupid=432,311	source of variation
	treatment	1	0.0158372	21.59	0.0004
	developmental stage	3	0.00310419	4.23	0.0252
	treatm. x develop.stage	3	0.00503272	6.86	0.0045
	error	14	0.00073349
groupid=433,317	source of variation
	treatment	1	4.468e-05	0.01	0.9367
	developmental stage	3	0.0537506	7.9	0.0036
	treatm. x develop.stage	3	0.0265734	3.91	0.037
	error	12	0.00680273
groupid=435,315	source of variation
	treatment	1	0.0380693	38.35	<,0001
	developmental stage	3	0.0191093	19.25	<,0001
	treatm. x develop.stage	3	0.0478854	48.24	<,0001
	error	14	0.00099269
groupid=441,318	source of variation
	treatment	1	0.00968222	1.13	0.3131
	developmental stage	3	0.00852314	0.99	0.4351
	treatm. x develop.stage	3	0.0489949	5.71	0.0153
	error	10	0.0085819
groupid=448,325	source of variation
	treatment	1	6.05653	1.96	0.1821
	developmental stage	3	28.7469	9.29	0.001
	treatm. x develop.stage	3	2.62948	0.85	0.488
	error	15	3.09319
groupid=452,326	source of variation
	treatment	1	0.400019	1.21	0.2904
	developmental stage	3	1.50485	4.57	0.0214
	treatm. x develop.stage	3	0.537564	1.63	0.2303
	error	13	0.329368
groupid=453,329	source of variation
	treatment	1	0.0174268	6.71	0.0205
	developmental stage	3	0.0157921	6.08	0.0064
	treatm. x develop.stage	3	0.00723979	2.79	0.0766
	error	15	0.00259614
groupid=454,327	source of variation
	treatment	1	0.0112493	0.27	0.6119
	developmental stage	3	0.442144	10.55	0.0006
	treatm. x develop.stage	3	0.135398	3.23	0.0524
	error	15	0.0418956
groupid=456,331	source of variation
	treatment	1	0.0353175	0.35	0.5617
	developmental stage	3	1.25304	12.53	0.0003
	treatm. x develop.stage	3	0.640811	6.41	0.0059
	error	14	0.0999631
groupid=457,332	source of variation
	treatment	1	0.283952	7.06	0.0209
	developmental stage	3	0.161755	4.02	0.0341
	treatm. x develop.stage	3	0.140124	3.48	0.0503
	error	12	0.0402441
groupid=458,334	source of variation
	treatment	1	0.300184	16.26	0.0017
	developmental stage	3	0.0752411	4.08	0.0328
	treatm. x develop.stage	3	0.00958116	0.52	0.6771
	error	12	0.01846
groupid=459,330	source of variation
	treatment	1	0.251905	1.06	0.3194
	developmental stage	3	1.09982	4.63	0.0175
	treatm. x develop.stage	3	0.139689	0.59	0.6322
	error	15	0.237547
groupid=461,336	source of variation
	treatment	1	0.0291288	0.01	0.9351
	developmental stage	3	25.4721	5.99	0.0068
	treatm. x develop.stage	3	6.07521	1.43	0.2737
	error	15	4.25329
groupid=462,333	source of variation
	treatment	1	13.8602	5.23	0.0372
	developmental stage	3	2.07244	0.78	0.5226
	treatm. x develop.stage	3	2.26659	0.85	0.4858
	error	15	2.65238
groupid=465,335	source of variation
	treatment	1	0.0198204	4.35	0.0557
	developmental stage	3	0.00449019	0.99	0.4276
	treatm. x develop.stage	3	0.0189373	4.16	0.0266
	error	14	0.00455394
groupid=466,340	source of variation
	treatment	1	0.158555	1.04	0.3261
	developmental stage	3	0.174603	1.15	0.367
	treatm. x develop.stage	3	0.0237375	0.16	0.924
	error	13	0.152216
groupid=468,338	source of variation
	treatment	1	0.392058	0.34	0.571
	developmental stage	3	4.52918	3.88	0.031
	treatm. x develop.stage	3	1.27631	1.09	0.3826
	error	15	1.16807
groupid=469,337	source of variation
	treatment	1	0.0836632	0.78	0.3907
	developmental stage	3	0.914868	8.51	0.0013
	treatm. x develop.stage	3	0.254595	2.37	0.109
	error	16	0.107492
groupid=473,339	source of variation
	treatment	1	0.0586618	0.39	0.5464
	developmental stage	3	0.639726	4.2	0.0301
	treatm. x develop.stage	3	0.84485	5.55	0.0127
	error	12	0.152288
groupid=475,342	source of variation
	treatment	1	7.04374	60.38	<,0001
	developmental stage	3	3.79278	32.51	<,0001
	treatm. x develop.stage	3	0.980445	8.4	0.0014
	error	16	0.116662
groupid=476,343	source of variation
	treatment	1	0.00521717	0.15	0.7008
	developmental stage	3	0.225972	6.71	0.0066
	treatm. x develop.stage	3	0.0474386	1.41	0.2884
	error	12	0.0336903
groupid=478,346	source of variation
	treatment	1	0.0774802	0.05	0.823
	developmental stage	3	1.26992	0.86	0.4899
	treatm. x develop.stage	3	0.676123	0.46	0.718
	error	12	1.48295
groupid=479,347	source of variation
	treatment	1	0.0580737	0.02	0.8891
	developmental stage	3	11.5165	3.98	0.027
	treatm. x develop.stage	3	1.78111	0.62	0.6148
	error	16	2.89295
groupid=483,345	source of variation
	treatment	1	0.0129896	1.58	0.2332
	developmental stage	3	0.0173002	2.1	0.1537
	treatm. x develop.stage	3	0.0502042	6.09	0.0092
	error	12	0.00823912
groupid=487,360	source of variation
	treatment	1	2.0853	3.77	0.0726
	developmental stage	3	1.9858	3.59	0.0411
	treatm. x develop.stage	3	0.692578	1.25	0.3288
	error	14	0.553434
groupid=488,349	source of variation
	treatment	1	0.0004019	0.04	0.8491
	developmental stage	3	0.0196377	1.85	0.1923
	treatm. x develop.stage	3	0.00639618	0.6	0.6262
	error	12	0.0106289
groupid=489,351	source of variation
	treatment	1	0.265925	11.09	0.0046
	developmental stage	3	0.0878264	3.66	0.0368
	treatm. x develop.stage	3	0.0486823	2.03	0.153
	error	15	0.0239878
groupid=490,350	source of variation
	treatment	1	6.13e-06	0	0.9878
	developmental stage	3	0.0285671	1.12	0.3754
	treatm. x develop.stage	3	0.0668018	2.63	0.0944
	error	13	0.0254173
groupid=491,353	source of variation
	treatment	1	0.00281104	0.1	0.7541
	developmental stage	3	0.147398	5.41	0.0156
	treatm. x develop.stage	3	0.0018534	0.07	0.9758
	error	11	0.0272434
groupid=493,356	source of variation
	treatment	1	8.716e-05	0	0.9766
	developmental stage	3	1.05431	10.81	0.0006
	treatm. x develop.stage	3	0.189942	1.95	0.1683
	error	14	0.0975071
groupid=495,359	source of variation
	treatment	1	0.191218	6.53	0.0212
	developmental stage	3	0.0640498	2.19	0.1294
	treatm. x develop.stage	3	0.190747	6.51	0.0044
	error	16	0.029295
groupid=498,361	source of variation
	treatment	1	0.716793	20.43	0.0006
	developmental stage	3	0.0430883	1.23	0.3392
	treatm. x develop.stage	3	0.0571117	1.63	0.2312
	error	13	0.0350909
groupid=501,365	source of variation
	treatment	1	1.40131	5.78	0.0296
	developmental stage	3	0.143084	0.59	0.6307
	treatm. x develop.stage	3	0.375002	1.55	0.2434
	error	15	0.242358
groupid=502,366	source of variation
	treatment	1	0.048149	4.92	0.0437
	developmental stage	3	0.0858558	8.77	0.0016
	treatm. x develop.stage	3	0.0369005	3.77	0.0358
	error	14	0.00979472
groupid=503,368	source of variation
	treatment	1	0.0947233	8.86	0.0107
	developmental stage	3	0.0112202	1.05	0.4037
	treatm. x develop.stage	3	0.105909	9.91	0.0011
	error	13	0.010691
groupid=504,364	source of variation
	treatment	1	0.00059455	0.07	0.7969
	developmental stage	3	0.027877	3.23	0.055
	treatm. x develop.stage	3	0.00890361	1.03	0.4092
	error	14	0.00864148
groupid=505,375	source of variation
	treatment	1	0.0402038	0.76	0.3982
	developmental stage	3	0.140022	2.63	0.0879
	treatm. x develop.stage	3	0.0351352	0.66	0.5888
	error	15	0.0531688
groupid=507,372	source of variation
	treatment	1	0.0259254	0.29	0.5976
	developmental stage	3	0.0787042	0.88	0.4723
	treatm. x develop.stage	3	0.257475	2.89	0.0703
	error	15	0.0891565
groupid=509,373	source of variation
	treatment	1	0.00928734	1.32	0.2737
	developmental stage	3	0.0556478	7.88	0.0036
	treatm. x develop.stage	3	0.0533494	7.56	0.0042
	error	12	0.00705744
groupid=510,376	source of variation
	treatment	1	0.0973814	1.72	0.2099
	developmental stage	3	0.305999	5.39	0.0102
	treatm. x develop.stage	3	0.160451	2.83	0.0741
	error	15	0.0567467
groupid=516,386	source of variation
	treatment	1	0.0766952	1.83	0.1987
	developmental stage	3	0.00436373	0.1	0.9561
	treatm. x develop.stage	3	0.111433	2.66	0.0915
	error	13	0.0418205
groupid=517,385	source of variation
	treatment	1	0.00033585	0.03	0.8662
	developmental stage	3	0.3548	31.18	<,0001
	treatm. x develop.stage	3	0.160887	14.14	0.0002
	error	13	0.0113783
groupid=518,388	source of variation
	treatment	1	0.00222037	0.55	0.4756
	developmental stage	3	0.0985606	24.22	<,0001
	treatm. x develop.stage	3	0.146772	36.06	<,0001
	error	11	0.00407011
groupid=521,390	source of variation
	treatment	1	0.073557	1.69	0.2234
	developmental stage	3	0.141848	3.25	0.0684
	treatm. x develop.stage	3	0.0772056	1.77	0.2165
	error	10	0.0436537
groupid=522,392	source of variation
	treatment	1	0.105118	2.2	0.1637
	developmental stage	3	0.13691	2.87	0.0809
	treatm. x develop.stage	3	0.310381	6.5	0.0074
	error	12	0.0477599
groupid=571,258	source of variation
	treatment	1	1.48239	0.61	0.4478
	developmental stage	3	6.7656	2.76	0.0759
	treatm. x develop.stage	3	3.28938	1.34	0.2954
	error	16	2.44772

## Sheet: ANOVA - Group ID pairs
Supplementary table 1F. The list of 8 2-DE spots (p-value ≤0.001) , that were found differentially abundant after ANOVA and Bonferroni correctionbetween seed developments in non-radioactive and radio-contaminated Chenorbyl areas. The table shows 2-DE spot group ID in non-radioactive and radio-contaminated datasets, developmental stage where spot was found differentially abundant, and correspondin…
Group ID non-radioactive	Group ID radio-contaminated	p-value
208	126	0.001
309	197	0.0001
237	158	0.0002
402	252	<,0001
432	252	0.0004
435	315	<,0001
475	342	<,0001
498	361	0.0006
