# Supplementary material for: Do Cupins Have a Function Beyond Being Seed Storage Proteins?
Source: Front Plant Sci. 2016 Jan 13;6:1215. doi: 10.3389/fpls.2015.01215 (PMC4711306; doi:10.3389/fpls.2015.01215)
Supplement: Supplementary Table 2 — Proteins identified in specific 2-DE spots. [file Table2.xls]

## Sheet: All
Supplementary table 2. The identities of all proteins identified for particular 2-DE spot including main contaminats - keratin and trypsin
spot ID	Accession	Description	PLGS Score	mW (Da)	pI (pH)	Coverage (%)	Peptides
208	C7A612	Ribulose bisphosphate carboxylase large chain	1567.43	52.748	6.0688	17.0526	7
	P00761	Trypsin	902.284	24.393	6.9141	16.4502	14
	P04264	Keratin, type II cytoskeletal 1	399.227	65.998	8.2661	27.3292	15
237	Lus10022070	Cupin, RmlC-type	1731.99	60.484	7.481	19.6262	17
	Lus10042615	Cupin, RmlC-type	1494.79	60.217	7.8955	15.9176	17
	P00761	Trypsin	1302.25	24.393	6.9141	16.4502	12
	Lus10007992	GRF zinc finger	153.232	11.08	8.6089	15.6863	2
309	Lus10010506	alcohol dehydrogenase 1	412	41	6.1	32.6	12
402	Lus10022927	Cupin, 11S-globulin	5678.86	54.435	6.0366	35.5828	32
	Lus10024891	Cupin, 11S-globulin	3425.15	54.353	6.1904	33.5378	25
	P00761	Trypsin	1155.41	24.393	6.9141	35.0649	18
	P04264	Keratin, type II cytoskeletal 1	1016.56	65.998	8.2661	31.3665	19
	Lus10033893	Cupin, 11S-globulin	844.893	56.009	5.5679	27.2	17
	Lus10021180	Cupin, 11S-globulin	280.719	56.971	6.6548	19.4499	7
	Lus10014320	Hypothetical protein	81.8762	39.801	8.3379	4.1899	3
432	Lus10042468	glutathione S-transferase TAU 19	1012	25	6.4	21.3	6
435	Lus10040320	dehydroascorbate reductase 2	3269	55	5.9	32.4	15
475	P00761	Trypsin	1252.19	24.393	6.9141	25.1082	17
	Lus10003554	Cupin, 11S-globulin	917.838	55.164	5.4639	8.3164	8
	P04264	Keratin, type II cytoskeletal 1	529.618	65.998	8.2661	13.8199	8
	Lus10014021	Tubby C 2	116.297	24.096	8.1914	3.7383	2
498	P00761	Trypsin	888.753	24.393	6.9141	16.4502	16
	P04264	Keratin, type II cytoskeletal 1	526.58	65.998	8.2661	16.6149	10
	Lus10003554	Cupin, 11S-globulin	195.127	55.164	5.4639	8.3164	5
