# Supplementary material for: Do Cupins Have a Function Beyond Being Seed Storage Proteins?
Source: Front Plant Sci. 2016 Jan 13;6:1215. doi: 10.3389/fpls.2015.01215 (PMC4711306; doi:10.3389/fpls.2015.01215)
Supplement: Supplementary Table 3 — Localization of peptides derived from full-length cupin sequence Lus10003554. [file Table3.xls]

## Sheet: N-terminal half
Supplemental table 3A. The identification details for 2-DE spots where cupins were detected and experimental Mr and pI values differ from the deduced MW and pI values. The table shows 2-DE spots, in which identified peptides were localized at N-terminal half of cupin sequence.
Description	Accession Number	spotID non-radioactive	spot ID radio-contaminated	PLGS Score	Theor Mass/pI	Exp Mass/pI	Cov/Pep	The localization of idenetified peptides on protein sequence							Precursor MH+ (Da)	z	MH+ Error (ppm)	Score	Start	End	Sequence	Modifications	Products	BY Matches	Products RMS Mass Error (ppm)
Cupin, 11S-globulin	Lus10003554	475	342	918	55/5.5	19/6,7	8.3/8								2036.02	2.47	2.639	7.1851	30	46	(R)TTITPLEYLAQQCNLDR(I)	Carbamidomethyl C (13)	42	b1°b2b2°b3b3°b4b4°b6b6°b7b7°b8b8°b9b9°b10°b11b12b17y1y2y3y4y4*y4°y5y6y6*y6°y7y7*y7°y8y8*y9y9*y10y11y11*y13y14y17	18.3966
															2037.01	2.46	4.9644	6.8978	30	46	(R)TTITPLEYLAQQCNLDR(I)	Deamidation Q (11), Carbamidomethyl C (13)	26	b1°b2b2°b3b3°b4b6°b7°b8°b10b17y1y2y3y4y5y5*y6y7y8y9y10y11y13y14y17	23.083
															1305.65	2	-0.9327	6.8659	199	210	(R)FLLGGGQSDQQR(Q)		22	b1b2b3b10y1y2*y3y3*y4y5y5°y6y6*y6°y7y8y8*y9y9*y9°y10y12	15.3903
															1371.69	2	-0.6927	6.7459	83	94	(R)DCIQPQSLSVPK(F)	Carbamidomethyl C (2)	20	b2b3b4b10b10*y1y2y3y4y5y6y6°y7y7°y8y9y9*y9°y10y12	23.9857
															1372.67	2	-2.1188	6.6707	83	94	(R)DCIQPQSLSVPK(F)	Carbamidomethyl C (2), Deamidation Q (4)	18	b2b3b3°b4b8y2y3y4y5y6y6°y7*y8y8*y9y9°y10y12	28.7413
															1306.64	2	-1.0812	6.5609	199	210	(R)FLLGGGQSDQQR(Q)	Deamidation Q (10)	13	b2y1y3y4*y5y6y7y7*y8y9y10y10*y11	18.7874
															2037.01	2.48	7.8235	6.2409	30	46	(R)TTITPLEYLAQQCNLDR(I)	Carbamidomethyl C (13), Deamidation N (14)	15	b2b4b4°b5b7b9°y1y5y6y7°y8y10y13y14y17	22.344
															2037.99	2.36	5.5111	6.0434	30	46	(R)TTITPLEYLAQQCNLDR(I)	Deamidation Q (11), Carbamidomethyl C (13), Deamidation N (14)	13	b2b2°b3b3°b4b4°y2y2°y5y6y8y13y17	23.8183
Cupin, 11S-globulin	Lus10033893	498	361	266.952	56/5.6	17/6.1	6.8/9								1029.54	2	-4.2857	6.1314	47	55	(R)ISPAQPNFR(L)		14	b2y1y2y3y3*y4y4*y5y5*y6y6*y7y8y9	15.8112
															1363.66	2	-0.0517	6.1166	198	210	(R)GFLLGGGQSDQQR(Q)	Deamidation Q (11)	14	b2b3b5y1y2y2*y3y5y7y8y9y9*y10y13	18.1792
															1362.67	2	-1.1951	6.0884	198	210	(R)GFLLGGGQSDQQR(Q)		13	b2b3b10°y1y2y3y3*y4y5y7y8y9y10	17.63
															1030.53	2	-4.2846	6.0684	47	55	(R)ISPAQPNFR(L)	Deamidation Q (5)	14	b2b2°b3°y1y2y3y3*y4y4*y5y6y7y8y9	19.999
															1364.64	2	0.5285	5.9329	198	210	(R)GFLLGGGQSDQQR(Q)	Deamidation Q (8), Deamidation Q (11)	11	b2b3y2*y3y5y6y8y9y9*y10y13	17.7025
															1310.73	2	0.85	5.7969	83	94	(R)DVIQPQSLSVPK(F)		12	b2b3y1y2y3y4y6y6°y8y9y9*y12	19.2662
															1311.72	2	0.5088	5.6267	83	94	(R)DVIQPQSLSVPK(F)	Deamidation Q (6)	12	b2b3b3°b10y1y2y3y4y6y8y9*y12	18.1958
															830.408	2	-9.436	0	49	55	(S)PAQPNFR(L)	Deamidation Q (3)	2	b2b3	11.4843
															829.424	2	-9.2029	0	49	55	(S)PAQPNFR(L)		2	b2b3	15.9054

## Sheet: Major part of the sequence
Supplemental table 3B. The identification details for 2-DE spot where cupin was detected and experimental Mr and pI values differ from the deduced MW and pI values. The table shows 2-DE spot, in which identified peptides were localized at major part of the cupin sequence.
Description	Accession Number	spotID non-radioactive	spot ID radio-contaminated	PLGS Score	Theor Mass/pI	Exp Mass/pI	Cov/Pep	The localization of idenetified peptides on protein sequence							Precursor MH+ (Da)	z	MH+ Error (ppm)	Score	Start	End	Sequence	Modifications	Products	BY Matches	Products RMS Mass Error (ppm)
Cupin, 11S-globulin	Lus10022927	402	252	5678.86	54/6.0	29/5.5	35.6/32								1830.91	2.27	4.0684	8.3579	47	62	(K)TIQAEAGTIEVWDQNR(Q)		54	b1b1°b2b2°b3b3°b4b4*b4°b5b5°b6b6°b7b7°b8°b9b9°b10b10°b11b11°b12°b13b14b16y1y2y2*y3y3*y4y4*y5y5*y5°y6y6°y7y8y8*y9y9°y10y10°y11y11°y12y12°y13y13°y14y14°y16	17.5294
															2653.3	3	-3.4938	8.3319	261	284	(R)VEGELDIVRPPTSIQEESQEQGGR(G)		61	b2b2°b3b4b4°b5b5°b6b6°b7b8b9b9°b12b13b13°b14b14°b15b18b19b19°b20b21b22b24y1y2y3y4y4*y5y6y6*y7y7*y8y9y9°y10y10*y10°y11y13y14y15y15°y16y17y18y18°y19y20y20°y21y21°y22y22°y23y23°y24	16.8199
															2686.29	2.99	-1.6751	8.3224	39	62	(R)IDASEPDKTIQAEAGTIEVWDQNR(Q)		54	b1b2b3b4b4°b5b5°b8°b9b10b10°b11b12b12*b12°b13b13°b14b14°b15b16b16°b17°b18b18°b19b23y1y2y2*y3y3*y4y4*y5y5*y6y6*y7y7°y8y8*y9y10y11y12y13y14y14°y19y19*y20y21°y24	14.2315
															1560.81	2.01	5.2331	8.2139	233	246	(K)LIAEAFNVDENVAR(R)		48	b1b2b3b4b4°b5b5°b6b6°b7b7*b8b8*b9b10b11b11°b12b12*b13b13*b14*y2y3y4y4*y5y5°y6y6*y6°y7y7*y8y8*y8°y9y9*y9°y10y10*y11y11°y12y12*y13y14y14*	15.5048
															1362.7	2	0.7777	8.0977	63	74	(R)QQFQCAGVAVVR(R)	Carbamidomethyl C (5)	33	b1b2b2*b3b3*b4b4*b5b5*b6b6*b7b7*b8b9b11b11*b12b12*y2y3y4y5y6y7y8y9y9*y10y10*y11y12y12*	16.2117
															1760.76	2.01	4.0091	8.0523	217	232	(R)GTSSTCNNLFCGIDSK(L)	Carbamidomethyl C (6), Carbamidomethyl C (11)	42	b2°b3°b4b4°b5b6°b7b8*b9*b9°b10b11b12*b13b13°b14b16b16°y1y2y2°y3y3°y4y5y6y6°y7y7°y8y9y9*y10y11*y12y12*y12°y13y13°y14y14°y16	18.567
															2654.28	3	-3.3862	7.9301	261	284	(R)VEGELDIVRPPTSIQEESQEQGGR(G)	Deamidation Q (15)	39	b1b2b3b4b4°b5b5°b6°b7b9b9°b14b17b19y2y3y4y5y6y6*y7y7°y8y9y9°y10y15y16y17y18y19y20y20°y21y22y22°y23y24y24*	18.9577
															1051.53	1.96	-3.4814	7.8863	184	192	(R)NFYLAGNPR(D)		26	b1b1*b2b2*b3b3*b4b4*b6b6*b7b7*y1y2y3y3*y4y5y5*y6y6*y7y7*y8y9y9*	18.3932
															1916.84	2.83	-8.309	7.8222	216	232	(R)RGTSSTCNNLFCGIDSK(L)	Carbamidomethyl C (7), Carbamidomethyl C (12)	39	b1b2b3b4b4°b5b5°b6b6°b7b7°b8b8*b8°b9b9*b10b11b11*b12b13b13*b15y2y2°y3y3°y4y5y5°y6y6°y7y7°y8y9*y10y10°y17	17.6027
															1363.68	2.01	3.1992	7.7488	63	74	(R)QQFQCAGVAVVR(R)	Deamidation Q (2), Carbamidomethyl C (5)	25	b1b2b2*b3b4b4*b5*b6b8b9b12y1y2y3y4y5y6y7y8y9y9*y10y10*y11y12	17.9504
															1650.73	2.04	0.681	7.6944	26	38	(R)QQFQQGNECQIDR(I)	Carbamidomethyl C (9)	28	b2b2*b3b3*b4*b5b5*b6*b7*b8b8*b11*b13b13*y2y3y5y6y7y7*y8y9y9*y9°y10y10°y11y13	22.9044
															1561.8	2.02	8.6543	7.6532	233	246	(K)LIAEAFNVDENVAR(R)	Deamidation N (11)	29	b1b2b3b4b4°b5b6b6°b7b7*b8b9°b11b11°b12*y1y3y4y5*y6y6*y8y9y9°y10y11y12y13y14	20.7457
															1761.75	2	4.1049	7.6471	217	232	(R)GTSSTCNNLFCGIDSK(L)	Carbamidomethyl C (6), Deamidation N (8), Carbamidomethyl C (11)	29	b2°b3b3°b4b4°b5b5°b6°b10b11b13y2y3y3°y4y5y5°y6y8y9y10y10*y11y11*y12y13y15y16y16*	19.7828
															1651.71	2	1.0572	7.3711	26	38	(R)QQFQQGNECQIDR(I)	Deamidation Q (4), Carbamidomethyl C (9)	20	b2b3b3*b7*b8*b13b13°y3°y4y4*y5y5°y6y7y8y9y9*y10y11y13	22.1157
															1052.51	1.95	-1.0723	7.3134	184	192	(R)NFYLAGNPR(D)	Deamidation N (1)	10	b2b2*b3b4b5*y4y5y6y7y9	20.5737
															1363.68	2	-0.0646	7.1869	63	74	(R)QQFQCAGVAVVR(R)	Deamidation Q (4), Carbamidomethyl C (5)	14	b3*b5*b7b8*b12b12*y3y5y6y7y9y10y11*y12	24.687
															1917.83	2.83	-9.1225	7.1296	216	232	(R)RGTSSTCNNLFCGIDSK(L)	Carbamidomethyl C (7), Deamidation N (8), Carbamidomethyl C (12)	24	b4b5b5°b6b6°b7b7°b8b9b9*b10b11*b11°b15b17y1y2y5y6y6°y7y9*y11y17	21.1596
															3880.66	3.62	-5.2393	7.0482	101	135	(R)GVTGIMFPGCPETFEESQQQGQQGQQGSSQDQHQK(I)	Oxidation M (6), Carbamidomethyl C (10), Deamidation Q (20)	20	b3b4°b5b7b10b10°b12°b13°b20y2y4y7*y16*y17y17°y18y19y21y28y35	24.8131
															3865.66	3.6	-0.9413	6.91	101	135	(R)GVTGIMFPGCPETFEESQQQGQQGQQGSSQDQHQK(I)	Carbamidomethyl C (10), Deamidation Q (26), Deamidation Q (32)	10	b2b6b7b7°b31*y1y5y10y25y28	29.1588
															2687.27	2.99	-1.8206	6.8394	39	62	(R)IDASEPDKTIQAEAGTIEVWDQNR(Q)	Deamidation Q (11)	21	b2b2°b4°b5°b6°b9b16°b17°b18°b24y2*y3y4y5y5°y6y7y8y10°y11y24	19.9221
															1282.52	2	-0.2464	6.8228	193	203	(R)DEFEQSQQGGR(L)	Deamidation Q (5), Deamidation Q (7)	10	b4y3y4*y5y6*y6°y7y7°y8y9	22.5404
															3864.66	3.55	-5.2241	6.7945	101	135	(R)GVTGIMFPGCPETFEESQQQGQQGQQGSSQDQHQK(I)	Carbamidomethyl C (10), Deamidation Q (20)	25	b10°y3y4y6°y7y7°y8*y10y11*y15y15*y16y16°y18*y21y22y22*y23y26y27y28y29y30y33y35	21.7766
															587.338	1	-2.6705	6.4168	76	80	(R)TIEPK(G)		7	b1b3°b5b5°y1y3°y4°	21.1435
															1651.71	2	-2.666	6.2519	26	38	(R)QQFQQGNECQIDR(I)	Deamidation Q (4), Carbamidomethyl C (9)	7	b13*y5y8y8*y11y13y13*	18.4375
															1113.58	1.85	-9.1524	5.9691	303	312	(R)LIENIGDPSR(A)		4	b6°b8y3°y8*	34.015
															1918.82	2.83	-6.1903	5.948	216	232	(R)RGTSSTCNNLFCGIDSK(L)	Carbamidomethyl C (7), Deamidation N (8), Deamidation N (9), Carbamidomethyl C (12)	8	b3b4b5b9b9°y10°y13°y17	26.8033
															2313.18	3	49.7709	5.786	184	203	(R)NFYLAGNPRDEFEQSQQGGR(L)		3	b3y6°y12*	17.5547
															425.186	1	10.1483	0	184	186	(R)NFY(L)		1	y2	35.5092
															1034.51	2	5.1162	0	184	192	(R)NFYLAGNPR(D)		0		0
															443.241	1	10.135	0	189	192	(A)GNPR(D)		4	b2b2*b3b3*	20.3892
															978.396	2	-10.2241	0	216	224	(R)RGTSSTCNN(L)	Carbamidomethyl C (7)	4	y2y2*y3*y8°	29.5179
															1851.91	2.81	9.0318	0	39	56	(R)IDASEPDKTIQAEAGTIE(V)		6	b7b17y3y3°y4°y5°	24.5161

## Sheet: The whole sequence
Supplemental table 3C. The identification details for 2-DE spot where cupin was detected and experimental Mr and pI values similar to the deduced MW and pI values. The table shows 2-DE spot, in which identified peptides were localized at the whole cupin sequence.
Description	Accession Number	spotID non-radioactive	spot ID radio-contaminated	PLGS Score	Theor Mass/pI	Exp Mass/pI	Cov/Pep	The localization of idenetified peptides on protein sequence							Precursor MH+ (Da)	z	MH+ Error (ppm)	Score	Start	End	Sequence	Modifications	Products	BY Matches	Products RMS Mass Error (ppm)
Cupin, RmlC-type	Lus10022070	237	158	1731.99	60/7.5	53/7.0	19.6/17								1343.67	2.1	1.0648	7.6171	216	227	(R)HSFNIEAGDVVR(V)		31	b1b2b2°b3b3°b4b4°b5b5°b6b6°b7b9b9*b12y1y2y3y4y5y6y7y7°y8y9y9*y10y10*y11y11°y12	20.3942
															1593.76	2.09	-0.3384	7.3728	489	503	(K)MESEALELGFGAPAR(E)	Oxidation M (1)	29	b2b2°b3b3°b4b4°b5b5°b6b6°b7b8b9°b11b11°b12y3y4y5y6y7y8y9y10y11y12y12°y13y15	17.3081
															1309.71	1.99	-1.769	7.295	228	239	(R)VYAGSPVYLVNK(H)		28	b2b3b4b5b5°b6b6°b7b7°b8°b9°y1y2y2*y3*y4y4*y5y6y7y7*y8y9y9°y10y10°y11y12	17.7738
															1125.54	1.97	0.718	7.2263	195	204	(R)GTFTMIEGNR(G)		27	b2b2°b3b3°b4b4°b6°b7b7°y1y2y2*y3y3*y4y4*y4°y5y5*y5°y6y6°y7y7°y8y8°y10	16.0927
															1577.77	2.07	1.8061	7.1704	489	503	(K)MESEALELGFGAPAR(E)		21	b2b3b3°b4°b5°b6b6°b8b10y1y3y4y5y6y7y8y9y10y11y12y13	23.9878
															1332.72	2	1.2617	7.077	297	307	(R)IFQQQEGEILK(A)		20	b2b4b4*y1y2y3y4y5y6y7y7*y7°y8y8*y8°y9y9*y9°y10y11	14.7488
															1264.69	2	-0.2579	7.0625	277	288	(R)AFSPELLAAAFK(V)		13	b2b3y1y2y3y4y5y6y7y8y9y10y12	17.8791
															585.442	1	14.162	6.9436	245	249	(K)LVIIK(F)		7	b2b3b4y1y2y3y5	13.8518
															892.472	1.74	-5.6552	6.8908	504	510	(R)EVEQIFK(N)		15	b1b2b2°b3°b7b7°y1y2y3y4y4*y5y5°y6y7	18.9637
															1812.79	2.6	-10.3354	6.7446	123	137	(K)GENPYVFTEEHFESK(S)		17	b2b3b4*b5*b6*y2y2°y4y5y6y6°y8y9y10y12y13y15	18.4682
															1141.53	2	-2.617	6.7061	195	204	(R)GTFTMIEGNR(G)	Oxidation M (5)	19	b2b2°b3°b4°b5°y1y2*y3y3*y4y4*y5y5*y5°y6y6*y7y8y10	18.3695
															735.389	1.21	14.4775	6.657	160	165	(K)GIENFR(I)		12	b4b4*b5b6*y1y2y3y3*y4y4°y6y6*	14.8853
															436.235	1	11.1	0	163	165	(E)NFR(I)		1	b3*	0
															1123.52	2	-3.0779	0	195	204	(R)GTFTMIEGNR(G)	Oxidation M (5)	0		0
															373.285	1	9.9514	0	247	249	(V)IIK(F)		1	b2	22.6691
															874.463	2	-4.2241	0	504	510	(R)EVEQIFK(N)		0		0
															565.278	1	9.7813	0	162	165	(I)ENFR(I)		5	b2b2°b3b3°b4*	10.5372
